# Supplementary material for: Students in a Course-Based Undergraduate Research Experience Course Discovered Dramatic Changes in the Bacterial Community Composition Between Summer and Winter Lake Samples
Source: Front Microbiol. 2021 Feb 18;12:579325. doi: 10.3389/fmicb.2021.579325 (PMC7929996; doi:10.3389/fmicb.2021.579325)
Supplement: Supplementary Table 2 — Prokaryotic count data and abundance analysis. [file Table_2.xlsx]

## Sheet: Count
#NAME	TE_W	W1	W2	W3	W4	W5	W6	W7	W8	W9	W10	S1	S2	S3	S4	S5	S6	S7	S8	S9	TE_S
OTU0002	0	0	1	0	2	0	0	0	0	1	2	4	0	6	0	0	0	3	0	1	0
OTU0003	0	0	0	0	0	0	0	0	0	1	0	0	0	0	0	0	0	0	0	0	0
OTU0004	0	0	0	0	0	0	0	0	0	1	0	0	0	0	0	0	0	0	0	0	0
OTU0005	0	0	5	1	0	1	0	0	1	3	0	0	1	21	2	1	0	0	7	0	0
OTU0006	0	5	8	5	2	1	8	6	2	5	1	0	1	23	3	1	0	1	1	0	0
OTU0007	0	5	9	3	8	6	1	3	4	11	3	0	0	44	0	0	0	3	1	0	0
OTU0008	0	0	0	0	0	0	0	0	0	0	0	0	0	0	1	0	0	0	0	0	0
OTU0009	0	0	0	0	1	0	0	0	0	0	0	0	0	0	0	0	0	0	0	0	0
OTU0010	0	0	2	0	0	2	0	0	0	0	1	0	0	13	0	0	0	0	0	0	0
OTU0011	0	2	2	4	1	0	2	4	2	10	1	0	0	1	0	0	0	0	1	0	0
OTU0012	0	0	10	0	0	0	0	0	1	1	0	1	0	0	0	0	0	0	0	0	0
OTU0013	0	0	0	0	0	0	1	0	0	0	0	0	0	0	1	0	0	0	0	0	0
OTU0014	0	0	10	1	1	3	2	2	2	4	0	1	1	1	0	0	0	1	0	0	0
OTU0015	0	0	1	0	0	0	0	0	2	0	0	0	0	0	0	0	0	0	0	0	0
OTU0016	0	0	0	0	0	1	0	1	0	0	0	1	0	0	1	0	0	0	0	0	0
OTU0017	0	1	32	1	2	2	1	1	2	5	0	3	1	2	2	0	0	1	0	0	0
OTU0018	0	0	3	0	2	2	1	0	1	2	0	1	0	1	1	0	0	1	0	0	0
OTU0019	0	0	1	0	0	0	0	0	0	1	0	0	1	0	1	0	0	0	0	0	0
OTU0020	0	0	2	1	0	0	0	0	1	0	0	1	0	0	0	0	0	0	0	0	0
OTU0021	0	1	31	3	2	3	2	5	4	14	0	0	0	9	3	0	0	0	0	0	0
OTU0022	0	0	0	0	0	0	1	0	0	0	0	0	0	0	0	0	0	0	0	0	0
OTU0023	0	0	4	0	1	1	0	1	0	1	0	0	0	0	0	0	0	0	0	0	0
OTU0024	0	0	0	0	0	0	0	0	0	0	0	0	0	1	0	0	0	0	0	0	0
OTU0025	0	0	1	0	0	0	0	0	0	0	0	0	0	0	0	0	0	0	0	0	0
OTU0026	0	1	2	1	2	5	1	2	1	1	5	6	0	4	1	1	1	1	0	1	0
OTU0027	0	0	4	0	0	4	2	1	0	1	2	0	0	4	0	0	0	2	0	0	0
OTU0029	0	0	2	0	0	0	0	0	1	0	0	0	0	0	0	0	0	0	0	0	0
OTU0031	0	1	16	4	1	3	5	6	6	6	4	4	0	2	1	1	1	0	1	0	0
OTU0035	6	6	37	9	21	12	15	19	20	21	37	23	25	23	3	5	1	4	3	3	0
OTU0036	0	0	5	1	1	1	0	3	1	1	1	0	0	0	0	0	0	0	1	0	0
OTU0037	0	0	1	0	1	0	1	1	0	0	1	1	0	1	0	1	0	0	11	0	0
OTU0038	0	0	0	0	0	0	0	1	0	1	0	0	1	0	0	0	0	0	0	0	0
OTU0039	0	0	0	0	2	0	0	2	0	1	0	0	0	1	0	0	0	0	0	0	0
OTU0044	0	1	0	1	0	0	1	0	0	0	0	1	0	2	0	0	0	1	0	0	0
OTU0046	0	0	1	0	0	0	0	0	0	0	0	0	0	0	0	0	0	0	0	0	0
OTU0047	0	1	0	2	0	0	0	0	0	1	1	0	0	1	0	0	0	0	0	0	0
OTU0048	0	1	2	0	0	1	0	1	0	0	0	0	0	0	2	0	0	1	0	0	0
OTU0049	0	137	349	216	742	274	819	1071	467	316	482	80	30	890	88	113	9	732	924	486	3
OTU0050	0	2	3	0	0	0	0	0	0	0	1	0	0	0	0	0	0	0	0	0	0
OTU0051	0	0	1	0	0	1	0	0	0	0	0	0	0	0	0	0	0	0	0	0	0
OTU0052	0	7	4	15	97	8	30	17	16	12	9	0	0	1766	0	0	0	27	2904	0	0
OTU0053	0	0	0	0	0	0	0	0	0	0	0	0	0	1	0	0	0	0	0	0	0
OTU0054	0	0	1	0	0	0	0	1	0	0	0	5	2	6	1	0	0	0	0	0	0
OTU0055	0	0	0	0	0	0	0	1	0	0	0	0	0	0	0	0	0	0	0	0	0
OTU0056	0	3	10	7	4	1	7	8	3	3	3	1	1	2	1	1	0	1	1	0	0
OTU0059	0	0	0	0	0	1	0	0	0	0	0	0	0	0	0	0	0	0	0	0	0
OTU0060	0	0	0	0	0	0	0	0	1	0	0	0	0	0	0	0	0	0	0	0	0
OTU0061	0	0	0	0	0	0	1	1	1	1	0	0	0	0	0	0	0	0	0	0	0
OTU0062	0	0	0	0	0	0	0	1	0	0	0	0	0	0	0	0	0	0	0	0	0
OTU0063	0	0	0	0	2	0	0	0	0	0	0	0	0	0	0	0	0	0	0	0	0
OTU0064	0	2	21	5	4	3	4	6	8	1	7	0	0	1	1	0	0	0	0	0	0
OTU0065	0	0	1	0	6	0	5	2	0	2	2	1	0	0	0	0	0	0	0	0	0
OTU0066	0	0	0	0	0	0	0	1	0	0	0	0	0	0	0	0	0	0	0	0	0
OTU0067	0	0	2	0	0	5	0	3	0	0	0	0	0	0	0	0	0	0	0	0	0
OTU0068	0	0	0	0	1	0	0	1	0	0	0	0	0	0	0	0	0	0	0	0	0
OTU0069	0	2	5	1	1	1	1	2	3	49	2	8	0	1	0	0	0	0	0	1	3
OTU0070	0	0	0	0	0	0	0	0	0	1	0	0	0	0	0	0	0	0	0	0	0
OTU0071	0	0	0	0	1	0	0	0	0	0	0	0	0	0	0	0	0	1	0	0	0
OTU0072	0	3	8	7	3	0	6	8	1	0	3	0	0	0	0	0	0	1	0	0	0
OTU0073	0	5	1	8	12	1	2	6	5	8	4	2	0	1	10	6	1	4	5	4	0
OTU0074	0	0	0	0	0	2	0	0	0	0	0	0	0	1	0	0	0	0	0	0	0
OTU0075	0	1	0	1	0	2	0	0	2	0	0	1	0	0	0	0	0	0	1	0	0
OTU0076	0	0	0	0	1	0	0	0	0	0	0	0	0	0	0	0	0	0	0	0	0
OTU0077	0	0	0	1	0	0	0	1	0	0	0	0	0	0	0	0	0	1	0	0	0
OTU0078	0	0	0	0	0	0	0	0	1	1	0	0	0	0	0	1	0	0	0	0	0
OTU0079	0	0	0	0	0	1	0	0	0	0	0	0	0	1	0	0	0	0	0	0	0
OTU0080	0	1	0	2	1	0	0	3	0	1	0	0	0	4	0	0	0	0	0	0	0
OTU0082	0	0	0	0	0	0	0	0	0	0	1	0	0	0	0	0	0	0	0	0	0
OTU0085	0	0	0	0	0	0	1	0	0	0	0	0	0	0	0	0	0	0	0	0	0
OTU0086	0	42	23	49	57	43	46	66	44	60	27	11	3	40	0	7	4	1	83	69	0
OTU0087	0	0	2	0	1	2	1	1	1	0	0	0	0	0	0	0	0	0	0	0	0
OTU0088	0	1	0	0	0	0	2	2	3	1	0	12	0	1	0	1	0	1	33	1	6
OTU0089	0	5	7	3	5	3	29	5	9	4	4	1	0	3	0	0	0	1	1	1	0
OTU0090	0	1	0	0	0	0	0	0	0	0	1	0	0	0	0	0	0	0	0	0	0
OTU0091	0	0	0	1	0	0	0	2	1	2	0	6	0	8	1	0	0	1	6	2	0
OTU0092	0	0	0	1	0	0	0	0	0	0	0	0	0	0	0	0	0	0	0	0	0
OTU0094	0	0	0	0	0	1	0	1	3	0	1	7	0	1	0	0	0	0	0	1	0
OTU0095	0	0	0	0	0	0	0	0	0	0	0	0	0	0	1	0	0	0	0	0	0
OTU0098	0	1	0	0	0	0	0	0	0	1	0	0	0	0	0	0	0	0	0	0	0
OTU0099	0	1	0	0	0	0	0	0	0	0	0	0	0	0	0	0	0	0	0	0	0
OTU0100	0	1	0	0	0	0	0	0	0	0	0	0	0	0	0	0	0	0	0	0	0
OTU0101	0	12	11	27	36	26	24	25	23	26	7	42	19	3	21	17	1	6	6	9	2
OTU0102	0	0	0	0	0	0	0	1	0	0	1	0	0	0	0	0	0	0	0	0	0
OTU0103	0	3	1	2	3	3	1	135	1	3	1	0	0	2	0	0	0	4	2	1	0
OTU0104	0	2	2	3	1	4	1	3	4	1	0	0	0	0	0	0	0	3	2	0	0
OTU0105	0	0	1	0	0	0	1	0	0	0	0	0	0	0	0	3	0	1	1	0	0
OTU0106	0	0	1	0	0	0	0	0	1	0	1	0	0	0	0	0	0	0	0	0	0
OTU0109	0	0	0	0	0	0	1	0	0	0	0	0	0	0	0	0	0	1	1	0	0
OTU0110	25	7	13	21	29	26	21	20	19	24	4	29	21	4	12	11	0	5	2	5	0
OTU0111	0	0	0	0	0	0	0	0	1	0	0	0	0	0	0	0	0	0	0	0	0
OTU0112	0	0	0	0	1	0	0	0	0	0	0	0	0	0	0	0	0	0	0	0	0
OTU0113	0	0	3	1	0	0	0	0	0	0	0	0	0	1	0	0	0	0	0	0	0
OTU0114	0	0	0	1	0	0	0	0	0	0	0	0	0	0	0	0	0	0	0	0	0
OTU0115	0	3	6	5	9	9	3	12	8	3	8	10	13	19	1	6	1	1	27	3	0
OTU0116	0	0	0	0	0	0	0	0	0	0	0	0	1	0	0	0	0	0	0	0	0
OTU0117	0	0	1	0	0	0	0	0	0	0	0	0	0	0	0	0	0	0	0	0	0
OTU0118	0	0	0	0	2	0	0	3	1	0	0	15	0	0	0	0	0	0	1	0	0
OTU0119	0	0	0	0	0	0	0	1	0	0	0	0	0	0	0	0	0	0	0	0	0
OTU0120	0	0	0	0	1	1	2	2	1	0	1	0	0	6	0	0	0	0	0	0	3
OTU0121	0	0	3	4	3	1	2	0	1	1	2	1	15	2	3	0	0	0	0	0	0
OTU0122	0	76	12	90	18	2972	173	237	17	55	11	0	0	24	0	2	2	26	16	4	0
OTU0123	0	0	6	2	6	1	4	9	3	10	4	4	16	9	3	2	1	5	8	3	0
OTU0124	0	2412	1660	3578	3213	409	2845	3519	2429	3583	1720	378	47	1732	444	468	244	4854	2026	1928	12
OTU0125	0	0	0	0	0	1	0	0	0	0	0	0	0	0	0	0	0	0	0	0	0
OTU0126	0	0	3	1	11	3	5	5	4	2	12	0	0	0	0	0	0	0	0	0	0
OTU0127	0	0	0	0	0	0	0	1	0	0	0	15	0	0	0	0	0	0	1	0	0
OTU0128	0	1	4	5	44	6	7	8	9	160	3	6	2	9	0	1	0	6	4	0	1
OTU0129	0	0	1	0	0	0	0	0	0	0	0	0	0	1	0	0	0	0	1	0	0
OTU0130	0	1	1	3	0	2	0	3	1	1	1	9	0	0	0	1	0	0	0	0	1
OTU0131	5	0	2	1	1	0	0	0	3	1	0	0	0	50	0	0	0	0	1	0	0
OTU0132	0	0	0	0	0	0	0	0	2	1	0	0	0	0	0	0	0	0	0	0	0
OTU0133	0	9	6	7	12	417	27	20	6	9	7	22	4	29	21	0	0	16	45	1	0
OTU0134	0	17	27	20	39	22	19	32	20	31	5	4	4	2	0	0	0	6	5	0	0
OTU0135	0	0	0	0	0	0	0	0	0	0	0	0	0	1	0	0	0	0	0	0	0
OTU0136	0	0	0	0	0	0	0	0	0	0	0	0	0	0	1	0	0	0	0	0	0
OTU0137	0	0	1	0	0	1	0	0	0	0	0	0	0	0	1	0	0	0	0	0	0
OTU0139	0	1	0	0	0	0	0	0	0	0	0	0	0	1	0	0	0	0	0	0	0
OTU0140	0	49	34	814	222	105	56	2140	39	96	208	80	25	3381	161	698	132	1261	1187	396	2
OTU0141	0	1532	1305	2006	3079	2832	2589	2468	2127	2473	1600	169	9	1647	614	276	231	3008	2961	385	13
OTU0142	0	11	28	54	53	57	44	68	47	21	38	45	18	2637	46	17	63	2023	172	56	1
OTU0144	0	683	1411	1704	1621	1034	342	1003	1460	1638	743	405	89	4647	723	1030	489	11036	11765	4028	5
OTU0145	0	8	4	3	3	4	2	9	4	1	73	0	0	0	0	0	0	1	0	0	0
OTU0146	0	0	3	2	2	0	0	1	2	0	0	0	0	1	0	0	0	0	59	0	0
OTU0147	0	3	1	0	2	1	1	1	1	2	0	1	0	3	0	2	0	0	1	0	0
OTU0148	0	0	0	1	0	0	1	0	0	1	0	0	0	0	0	0	0	0	0	0	0
OTU0149	0	0	0	1	1	0	0	0	1	0	0	0	0	0	0	0	0	0	0	0	0
OTU0150	0	0	0	18	2	0	0	2	8	2	2	0	0	0	0	0	0	0	0	0	0
OTU0151	0	416	183	381	496	437	304	482	28	312	266	1	2	247	2	57	30	93	60	16	0
OTU0152	0	2	2	8	10	3	82	6	6	7	3	1	8	41	0	1	0	10	8	2	1
OTU0153	0	4	9	9	7	8	3	14	10	30	94	159	0	6	8	1	63	2	8	821	0
OTU0154	0	0	3	2	1	1	0	2	4	1	0	2	2	12	0	0	0	3	1	0	0
OTU0156	0	0	1	0	0	0	1	0	0	0	1	0	0	2	0	0	0	15	1	0	0
OTU0157	0	0	1	1	6	3	0	3	2	1	4	0	0	16	10	8	0	0	0	0	0
OTU0158	0	0	0	1	1	0	0	0	0	0	0	0	0	2	0	0	0	0	0	0	0
OTU0159	0	22	22	43	1	43	112	62	33	42	53	39	0	388	24	0	0	12	315	42	0
OTU0160	0	0	0	1	0	0	0	0	0	0	0	0	0	0	0	0	0	0	0	0	0
OTU0161	0	0	2	4	4	3	3	6	3	2	2	0	1	1	0	0	0	1	2	0	0
OTU0162	0	0	0	0	1	1	1	0	0	0	0	0	0	3	0	0	0	0	0	0	0
OTU0163	0	0	0	0	1	0	0	0	0	0	0	0	0	0	0	0	0	0	0	0	0
OTU0164	0	0	0	0	0	1	0	1	0	0	0	0	0	0	0	0	0	0	1	0	0
OTU0165	0	1	1	1	2	1	0	0	0	0	0	0	0	0	0	0	0	0	0	0	0
OTU0166	0	1	1	3	5	4	4	0	1	1	6	0	0	0	0	0	0	0	0	1	0
OTU0167	0	3	1	0	13	1	3	5	1	1	0	0	0	0	0	0	0	0	0	0	1
OTU0168	0	1	0	0	2	0	0	2	0	0	0	0	0	0	0	0	1	0	0	0	0
OTU0169	0	2	1	0	1	0	0	0	0	0	0	0	0	0	0	0	0	0	0	0	0
OTU0170	0	0	0	0	0	0	1	0	0	0	0	0	1	1	0	0	0	0	1	0	0
OTU0171	0	0	0	0	0	0	1	0	0	0	0	0	0	0	0	0	0	0	0	0	0
OTU0172	0	1	1	1	0	0	0	0	1	0	1	0	0	0	0	0	0	0	5	0	0
OTU0173	0	0	0	0	0	0	0	0	0	0	0	0	0	0	0	1	0	1	0	0	0
OTU0174	0	52	7	0	0	0	2	0	11	0	1	0	0	0	0	0	0	0	0	0	0
OTU0175	0	2	2	2	1	2	2	5	67	0	2	0	0	7	0	0	0	2	1	1	0
OTU0176	0	0	1	0	5	0	0	2	0	0	2	0	0	0	0	0	0	0	0	0	0
OTU0177	0	1	0	0	0	0	0	0	0	0	0	0	0	0	0	0	0	0	0	0	0
OTU0178	0	3	5	19	5	5	8	7	3	2	7	3	0	27	16	0	1	11	33	2	5
OTU0179	0	1	1	0	2	1	1	1	1	1	2	0	0	1	0	0	0	0	0	762	0
OTU0180	0	0	1	0	0	1	1	0	0	1	107	0	0	1	0	0	0	1	1	0	0
OTU0181	0	0	1	1	1	0	0	1	1	1	0	0	0	0	0	2	0	0	0	0	0
OTU0183	0	0	1	1	0	0	1	1	0	0	0	0	0	0	0	0	0	0	0	0	0
OTU0184	0	1	0	1	0	0	0	2	0	0	1	0	0	0	0	0	0	0	1	0	0
OTU0185	0	0	0	3	0	4	0	0	4	3	5	0	1	0	0	0	0	0	0	0	0
OTU0186	0	1	0	0	1	1	0	0	0	0	0	0	0	0	0	0	0	0	0	0	0
OTU0187	0	3	0	2	3	3	0	4	5	0	1	0	0	0	0	0	0	0	0	0	0
OTU0188	0	0	0	0	0	0	0	0	1	1	0	0	0	0	0	0	0	0	0	0	1
OTU0189	0	1	0	0	0	0	1	0	1	0	0	0	0	0	0	0	0	0	0	0	0
OTU0190	0	2	3	2	4	0	0	0	0	1	1	0	0	0	0	0	0	5	0	0	0
OTU0191	0	0	0	0	0	0	0	0	0	0	1	0	0	0	0	0	0	0	0	0	0
OTU0192	0	13	39	6	6	173	6	248	120	235	95	3	2	1	0	0	0	1	0	1	0
OTU0193	0	4	30	7	2	167	2	3	0	0	93	0	0	0	0	0	0	0	0	0	0
OTU0194	0	0	3	0	6	1	0	0	0	0	0	0	0	0	0	0	0	0	0	0	0
OTU0195	0	2	2	2	0	0	0	3	1	0	1	0	0	0	0	0	0	0	0	0	0
OTU0196	0	1	0	2	1	0	1	0	0	0	0	0	0	0	0	0	0	0	0	0	0
OTU0197	5	3	2	228	94	29	1	13	1	3	2	0	0	0	0	0	0	0	0	0	0
OTU0198	0	106	549	4	6	4	26	23	0	9	0	0	0	0	0	0	0	0	0	0	0
OTU0199	0	4	15	0	5	4	63	42	10	6	4	0	0	0	0	0	0	0	0	0	0
OTU0200	0	1	541	3	2	0	2	4	0	4	1	0	0	0	0	0	0	0	0	0	0
OTU0201	0	1	0	0	0	0	0	0	0	0	0	0	0	0	0	0	0	0	0	0	0
OTU0202	0	0	0	0	0	0	1	1	0	0	0	0	0	0	0	0	0	0	0	0	0
OTU0203	0	1	3	2	0	1	1	3	0	1	2	0	0	0	0	0	0	0	0	0	0
OTU0204	0	0	0	1	0	0	2	0	0	0	0	0	0	0	0	0	0	0	0	0	0
OTU0205	0	7	13	224	96	33	62	51	1	10	3	0	0	0	0	0	0	0	0	0	0
OTU0206	0	0	0	0	0	0	0	0	1	0	0	0	0	0	0	0	0	0	0	0	0
OTU0207	0	0	0	1	0	0	0	0	0	0	0	0	0	0	0	0	0	0	0	0	0
OTU0208	0	0	1	0	0	0	0	0	0	0	0	0	0	0	0	0	0	0	0	0	0
OTU0209	0	13	23	38	33	8	20	17	4	4	1	0	0	0	0	0	0	0	0	0	0
OTU0210	0	0	0	0	1	1	0	0	0	0	0	0	0	0	0	0	0	0	0	0	0
OTU0211	0	0	0	0	121	0	0	0	0	0	0	0	0	0	0	0	0	0	0	0	0
OTU0212	0	0	2	0	3	2	1	1	0	0	1	0	0	0	1	0	0	0	0	0	0
OTU0213	0	5	2	1	0	0	1	0	0	0	0	0	0	0	0	0	0	0	0	0	0
OTU0214	0	0	0	0	0	0	0	3	0	0	0	0	0	0	0	0	0	0	0	0	0
OTU0215	0	0	2	1	1	0	0	0	0	1	0	0	0	0	0	0	0	0	0	0	0
OTU0217	0	1	1	0	1	0	0	1	0	0	0	0	0	0	0	0	0	0	0	0	0
OTU0218	0	0	0	0	0	0	0	1	0	0	0	0	0	0	0	0	0	0	0	0	0
OTU0219	0	0	0	1	0	0	0	0	0	0	0	0	0	0	0	0	0	0	0	0	0
OTU0221	0	0	1	0	2	0	0	0	0	0	0	0	0	0	0	0	0	0	0	0	0
OTU0222	0	2	6	3	3	451	2	2	5	4	9	7	1	36	0	0	1	3	1	4	1
OTU0223	0	0	3	0	0	0	0	0	0	1	0	0	0	1	0	0	0	0	0	0	0
OTU0224	0	0	0	0	0	1	1	0	0	0	1	0	0	0	0	0	0	6	2	0	0
OTU0225	0	0	0	0	0	0	0	0	0	0	0	0	0	0	0	1	0	0	1	0	0
OTU0226	0	0	6	0	1	1	0	1	1	3	0	1	2	0	0	0	0	0	0	0	0
OTU0227	0	0	0	2	1	0	2	1	0	0	0	0	0	0	0	0	0	0	1	0	0
OTU0228	0	1	7	1	0	3	94	8	2	16	1	0	0	3	0	0	0	1	0	0	0
OTU0229	0	2	10	0	3	7	2	2	0	3	1	0	0	1	2	0	2	1	4	2	1
OTU0230	30	5	2	5	6	1	5	3	1	9	2	18	17	7	1	11	0	2	3	11	0
OTU0231	0	1	5	5	8	3	5	4	2	4	2	0	3	0	2	2	1	0	1	2	1
OTU0232	0	12	1	2	3	5	29	1	12	3	39	2	16	3	0	4	0	1	6	0	0
OTU0234	0	0	0	0	0	0	0	0	0	0	0	0	0	3	1	0	0	0	1	0	0
OTU0235	0	0	3	3	25	1	3	2	0	0	2	0	0	1	0	0	0	0	0	0	0
OTU0236	0	0	0	2	2	0	0	1	0	0	0	1	0	0	0	0	0	0	0	0	0
OTU0237	0	1	0	0	0	1	1	0	10	2	3	11	1	1	0	0	0	0	0	0	0
OTU0239	0	0	0	2	1	0	0	0	4	0	0	0	0	0	0	0	0	0	0	0	0
OTU0241	0	0	0	0	1	0	0	0	0	0	0	0	0	0	0	0	0	0	0	0	0
OTU0242	0	0	4	0	0	0	0	0	0	0	0	0	0	0	0	0	0	0	0	0	0
OTU0243	0	0	0	1	1	1	0	1	1	0	1	0	0	0	0	0	0	0	0	0	0
OTU0244	0	0	0	0	0	0	1	2	0	0	0	0	0	0	0	0	0	0	0	0	0
OTU0245	0	1	0	0	0	2	0	1	0	1	1	0	0	0	0	0	0	0	0	0	0
OTU0246	0	4	3	3	6	12	16	3	5	2	9	1	0	1	0	0	0	0	0	0	0
OTU0247	0	1	0	0	0	0	0	0	0	0	0	0	0	0	0	0	0	0	0	0	0
OTU0248	0	8	10	7	11	14	0	16	9	5	17	2	0	0	0	0	0	0	0	2	0
OTU0249	0	0	1	0	0	1	1	0	0	1	0	1	0	0	0	0	0	0	0	0	0
OTU0250	0	0	3	0	0	0	0	0	2	11	0	0	0	0	0	0	0	0	0	0	0
OTU0251	0	0	0	0	0	0	0	7	0	0	0	0	0	0	0	0	0	0	0	0	0
OTU0252	0	0	0	4	12	1	5	0	0	0	13	0	0	0	0	0	0	1	1	0	0
OTU0253	0	0	0	0	0	0	1	0	0	0	1	0	0	0	0	0	0	0	0	0	0
OTU0254	0	0	0	0	0	0	0	0	0	0	0	0	0	0	0	0	0	0	1	0	0
OTU0255	0	0	0	1	0	0	0	0	0	0	1	0	0	0	0	0	0	0	0	0	0
OTU0256	0	0	0	0	1	1	0	2	0	0	1	0	0	0	0	0	0	0	0	0	0
OTU0257	0	14	21	34	35	27	25	61	35	19	13	1	0	0	0	0	0	1	0	0	0
OTU0258	0	0	6	0	3	1	0	1	1	0	2	0	0	0	0	0	0	0	1	0	0
OTU0260	0	0	0	0	0	0	1	0	0	0	0	0	0	0	0	0	0	0	0	0	0
OTU0261	0	0	0	0	0	0	0	1	0	0	0	0	0	0	0	0	0	0	0	0	0
OTU0262	0	0	0	0	0	1	0	2	0	0	1	0	0	0	0	0	0	0	0	0	0
OTU0263	0	0	0	1	1	0	0	0	0	0	0	0	0	0	0	0	0	0	0	0	0
OTU0264	0	0	1	0	2	1	1	0	0	0	0	0	0	0	0	0	0	0	0	0	0
OTU0265	0	0	0	0	0	1	0	1	0	8	1	0	0	0	0	0	0	0	0	0	0
OTU0266	0	0	0	0	0	3	0	0	1	0	2	0	0	0	0	0	0	0	0	0	0
OTU0267	0	0	0	13	0	0	0	4	1	1	6	1	0	52	2	1	38	57	26	1	0
OTU0268	0	0	0	0	0	0	0	0	0	0	0	0	0	1	0	0	0	0	0	0	0
OTU0269	0	0	1	0	0	1	0	0	0	0	0	0	0	0	0	0	0	0	0	0	0
OTU0270	0	0	0	0	0	0	0	0	1	0	0	0	0	1	0	0	0	0	0	0	0
OTU0271	0	0	1	0	0	0	0	0	0	0	0	0	0	0	0	0	0	0	0	0	0
OTU0272	0	0	0	0	0	0	0	0	0	0	0	0	0	0	0	0	0	0	1	0	0
OTU0273	0	0	0	0	1	0	0	0	0	0	0	0	1	1	0	0	0	2	5	0	0
OTU0274	0	0	0	0	0	0	0	0	0	0	0	0	0	0	0	0	0	0	1	0	0
OTU0275	0	0	0	0	0	0	0	0	0	1	0	0	0	0	0	0	0	0	0	0	0
OTU0276	0	0	0	0	0	0	16	0	0	0	0	0	0	0	0	0	0	0	0	0	0
OTU0277	0	0	0	0	0	0	0	0	0	0	0	0	0	2	0	0	0	0	0	0	0
OTU0278	0	2	2	1	2	6	2	1	5	3	2	2	1	19	0	0	0	2	28	1	1
OTU0279	0	0	0	0	0	0	0	0	0	0	0	0	0	0	0	0	1	0	0	0	0
OTU0280	0	0	0	0	0	0	0	0	0	0	0	0	0	2	0	0	0	0	1	0	0
OTU0281	0	0	1	1	0	0	1	0	2	2	0	0	0	0	34	38	0	76	84	0	0
OTU0282	0	0	1	3	0	0	1	1	0	0	1	0	0	2	0	0	0	0	3	0	0
OTU0283	0	0	0	0	0	0	0	0	0	0	1	0	0	0	0	0	0	0	0	0	0
OTU0284	0	2	2	6	6	1	5	4	5	4	3	0	0	6	0	0	0	16	4	1	0
OTU0285	0	0	0	0	0	0	0	0	0	0	0	0	0	0	0	0	0	0	1	0	0
OTU0286	0	1	0	0	0	0	0	0	0	0	0	0	0	0	0	0	0	0	0	0	0
OTU0287	0	0	0	1	0	0	0	0	0	1	0	0	0	0	0	0	0	0	0	0	0
OTU0288	0	0	18	1	4	9	2	4	3	3	1	0	31	85	124	168	0	115	377	15	0
OTU0289	0	0	0	0	0	1	0	0	0	0	0	2	0	3	0	1	0	81	2	1	0
OTU0290	0	0	0	0	0	0	0	0	0	1	0	0	0	0	0	0	0	0	0	0	0
OTU0291	0	0	0	0	0	1	0	0	0	0	0	0	0	0	0	0	0	0	0	0	0
OTU0292	0	0	0	0	0	0	0	0	0	0	0	0	0	1	0	0	0	0	0	0	0
OTU0293	0	0	4	0	0	0	0	0	0	0	0	0	0	0	0	0	0	0	0	0	0
OTU0294	0	0	0	13	0	0	0	4	1	1	6	19	0	52	1	1	38	55	22	1	0
OTU0295	7	0	0	0	0	1	0	0	11	1	1	0	0	328	0	0	0	5	6	0	0
OTU0296	0	0	0	0	0	0	0	1	0	0	0	0	0	0	0	0	0	0	1	0	0
OTU0297	0	0	0	0	0	0	0	0	0	0	0	1	0	0	0	0	0	0	0	0	0
OTU0298	0	4	0	0	14	0	0	0	0	0	0	0	0	0	0	0	0	0	0	36	0
OTU0299	0	0	0	0	0	1	0	0	0	0	0	0	0	0	0	0	0	0	0	0	0
OTU0300	0	0	0	0	0	0	0	0	0	1	0	0	0	0	0	0	0	0	0	0	0
OTU0301	0	0	0	0	0	0	0	0	0	0	0	1	0	1	0	1	0	14	9	0	0
OTU0302	0	0	0	0	0	0	1	2	0	0	0	0	0	34	0	0	0	0	0	0	0
OTU0303	0	0	17	0	1	8	1	4	0	1	0	0	25	73	90	130	0	38	294	14	0
OTU0304	0	0	0	0	1	0	0	0	1	0	0	0	0	0	0	0	0	0	0	0	0
OTU0305	0	0	2	0	0	0	0	0	0	1	0	18	18	1	0	2	0	0	0	0	0
OTU0306	0	0	1	0	1	0	0	0	0	0	0	0	0	0	0	0	0	0	0	0	0
OTU0307	0	0	0	0	0	0	0	0	1	0	0	0	0	0	0	0	0	0	0	0	0
OTU0308	0	0	0	1	0	0	0	1	0	0	0	19	0	2	0	0	0	0	0	0	0
OTU0309	0	0	0	0	0	0	0	1	0	0	0	0	0	0	0	0	0	0	0	0	0
OTU0310	0	0	1	0	0	0	0	0	1	0	1	0	0	1	0	0	0	0	0	0	0
OTU0311	0	1	1	0	1	2	0	10	0	14	1	1	0	0	0	0	0	0	0	0	0
OTU0312	0	0	0	0	0	0	1	0	0	0	0	0	0	1	0	0	0	0	0	0	0
OTU0313	0	0	0	0	1	1	1	0	3	0	2	2	1	1	0	0	0	0	0	0	0
OTU0314	0	0	0	0	0	0	0	0	1	0	0	0	0	0	0	0	0	0	0	0	0
OTU0315	0	0	0	0	0	0	0	0	0	0	0	0	0	0	0	1	0	0	0	0	0
OTU0316	0	0	0	0	0	0	0	1	0	0	0	0	0	0	0	0	0	0	0	0	0
OTU0318	0	0	0	0	0	0	0	0	1	0	0	0	0	0	0	0	0	0	0	0	0
OTU0319	0	0	0	0	0	0	0	1	0	0	0	0	0	0	0	0	0	0	0	0	0
OTU0320	0	0	1	0	0	1	1	0	0	0	0	0	0	0	0	0	0	0	0	0	0
OTU0321	0	1	0	1	0	0	0	0	0	0	0	0	0	0	0	0	0	0	0	0	0
OTU0322	0	1	1	0	0	0	0	0	0	0	0	0	0	0	0	0	0	0	0	0	0
OTU0323	0	3	1	2	2	0	1	1	0	1	0	0	1	3	0	0	0	1	1	0	0
OTU0324	0	0	0	0	0	0	0	0	1	0	0	0	0	0	0	1	0	1	0	1	0
OTU0325	0	0	0	0	0	0	0	0	0	0	0	1	0	0	0	0	0	0	0	0	0
OTU0326	0	0	0	1	2	0	1	0	0	0	0	0	0	1	1	3	0	0	1	0	0
OTU0327	0	1	1	1	3	2	5	3	3	3	3	0	1	0	0	0	0	0	0	0	0
OTU0328	0	0	0	0	0	0	0	0	0	0	0	0	0	1	0	0	0	0	0	0	0
OTU0329	0	0	0	0	0	0	0	0	0	0	0	0	0	0	0	0	0	0	1	0	0
OTU0330	0	0	0	0	0	0	0	0	0	0	0	0	0	0	0	0	0	0	1	0	0
OTU0331	0	0	0	0	0	0	0	0	0	0	0	0	0	0	0	0	0	0	1	0	0
OTU0335	0	0	0	0	0	0	0	1	1	0	0	0	0	1	0	1	0	1	0	1	0
OTU0336	0	0	0	0	0	0	0	0	0	0	0	0	1	0	0	0	0	0	0	0	0
OTU0338	0	15	16	19	22	20	21	24	24	5	21	0	0	1	0	0	0	0	0	0	0
OTU0339	0	0	0	0	1	0	0	0	0	0	1	0	0	0	0	0	0	0	0	0	0
OTU0340	0	0	0	0	0	0	0	0	0	0	0	1	0	0	0	0	0	0	0	0	0
OTU0341	0	0	0	0	0	1	0	1	0	0	0	0	0	0	0	0	0	0	0	0	0
OTU0342	0	0	0	0	1	0	0	0	0	0	1	0	0	0	0	0	0	0	0	0	0
OTU0343	0	0	0	0	0	0	0	0	0	0	1	0	0	0	0	0	0	0	0	0	0
OTU0344	0	1	2	4	6	1	4	4	1	1	3	0	0	2	0	0	0	0	0	0	0
OTU0345	0	0	0	0	0	0	0	0	3	3	0	0	0	0	0	0	0	0	0	0	0
OTU0348	0	7	1	17	37	5	4	3	12	44	4	1	2	4	2	0	0	0	0	1	1
OTU0349	0	0	0	0	0	0	0	1	0	0	0	0	0	0	0	0	0	0	0	0	0
OTU0350	0	1	3	0	0	2	1	1	1	0	2	2	2	0	0	0	0	0	0	0	0
OTU0351	0	0	0	9	0	0	2	1	0	0	1	0	0	1	0	0	0	0	0	0	0
OTU0352	0	1	6	2	0	2	0	9	1	0	0	5	0	1	0	0	0	0	0	1	0
OTU0353	0	0	0	1	1	3	0	3	0	1	0	0	0	0	0	0	0	0	0	0	0
OTU0354	0	0	1	1	0	1	1	3	1	0	1	0	0	4	0	0	0	0	0	0	0
OTU0355	0	0	1	0	0	0	0	0	0	0	0	0	0	0	0	0	0	0	0	0	0
OTU0356	0	0	7	1	2	2	3	4	3	7	16	3	2	3	0	0	0	0	2	1	0
OTU0358	0	0	0	0	0	0	0	0	0	1	1	0	0	0	0	0	0	0	0	0	0
OTU0359	0	0	0	0	0	1	0	0	0	0	0	0	0	0	0	0	0	0	0	0	0
OTU0360	0	0	0	0	0	1	0	0	0	0	2	0	0	0	0	0	0	0	0	8	0
OTU0361	0	0	0	0	0	0	0	0	0	0	0	0	0	3	0	0	0	0	0	0	0
OTU0362	0	40	24	65	65	24	66	82	41	43	24	2	1	162	4	1	1	84	17	39	0
OTU0363	0	0	0	0	0	0	0	0	0	0	1	0	0	0	0	0	0	0	0	0	0
OTU0364	0	0	1	9	6	3	1	2	2	2	1	1	0	4	0	1	0	2	1	1	0
OTU0365	0	0	0	0	0	0	0	0	0	0	2	0	0	0	0	0	0	0	0	0	0
OTU0366	0	0	0	0	0	0	0	3	0	0	0	0	0	0	0	0	0	0	0	0	0
OTU0368	0	0	0	1	0	1	1	0	0	0	0	0	0	0	0	0	0	0	0	0	0
OTU0370	0	1	2	1	2	4	0	2	3	1	0	0	0	0	0	0	0	0	0	0	0
OTU0371	0	0	4	7	5	3	2	3	2	1	4	0	1	0	1	0	0	0	0	0	0
OTU0372	0	0	0	0	0	0	0	0	0	2	0	0	0	0	0	0	0	0	0	0	0
OTU0373	0	0	0	0	1	1	0	0	0	0	0	0	6	0	0	0	0	1	1	8	0
OTU0374	0	1	1	1	1	0	0	0	0	0	1	0	0	1	1	0	0	0	0	0	0
OTU0375	0	1	2	1	3	4	0	2	3	1	0	0	0	0	0	0	0	0	0	0	0
OTU0376	0	0	0	0	1	1	1	0	2	0	1	0	0	0	0	0	0	0	0	0	0
OTU0377	0	1	0	2	0	1	1	5	0	2	1	0	0	3	0	0	0	6	5	0	0
OTU0378	0	0	1	0	0	0	0	0	1	2	0	0	0	0	0	0	0	0	0	0	0
OTU0379	0	0	0	0	0	0	0	0	1	0	0	0	0	0	0	0	0	0	0	0	0
OTU0380	0	0	0	0	1	0	0	0	0	0	1	0	0	0	0	1	0	0	0	0	0
OTU0381	0	0	0	0	0	0	0	0	1	0	0	0	0	0	0	0	0	0	0	0	0
OTU0382	0	0	0	2	0	0	0	1	0	0	0	0	0	0	0	0	0	0	0	0	0
OTU0383	0	0	0	0	0	0	0	0	0	0	0	0	0	1	0	0	0	0	0	0	0
OTU0384	0	1	1	0	0	0	0	0	0	1	0	0	0	0	0	0	0	0	0	0	0
OTU0385	0	0	1	1	1	0	0	1	0	6	0	0	0	0	0	0	0	0	0	0	0
OTU0386	0	0	0	0	0	0	0	0	0	0	0	0	0	0	0	1	0	0	0	1	0
OTU0387	0	0	0	0	0	0	0	0	0	0	0	0	0	1	0	0	0	0	1	0	0
OTU0389	0	1	0	0	0	0	0	0	0	0	0	0	0	0	0	1	0	0	0	1	0
OTU0390	0	0	0	0	0	2	0	0	0	0	0	0	0	0	0	0	0	0	0	0	0
OTU0391	0	0	1	0	0	2	0	0	0	0	0	0	0	0	0	0	0	0	0	0	0
OTU0392	0	0	0	0	0	0	7	0	1	1	0	0	0	0	0	0	0	0	0	0	0
OTU0393	0	0	0	1	1	0	0	1	0	6	0	0	0	0	0	0	0	0	0	0	0
OTU0394	0	0	0	0	0	0	0	1	0	0	0	0	0	0	1	0	0	0	0	1	0
OTU0395	0	0	0	0	0	0	7	0	1	1	0	0	0	0	0	0	0	0	0	0	0
OTU0396	0	0	0	0	0	0	0	1	0	0	0	0	0	0	0	0	0	0	0	0	0
OTU0397	0	0	1	0	0	0	0	0	0	0	1	0	0	0	0	0	0	0	0	0	0
OTU0398	0	3	0	2	0	4	0	0	0	0	1	1	0	0	0	0	0	0	0	0	0
OTU0399	0	0	0	0	1	0	0	0	0	0	0	0	0	0	0	0	0	0	0	0	0
OTU0400	0	0	0	1	0	0	0	0	0	0	1	0	0	0	0	0	0	0	0	0	0
OTU0401	0	22	4	1785	48	525	28	79	28	80	29	0	0	5	2	0	0	15	17	0	0
OTU0402	0	0	0	0	0	0	0	0	0	0	1	0	0	0	0	0	0	0	0	0	0
OTU0403	0	0	0	0	2	0	0	0	0	0	2	0	0	0	0	0	0	0	0	0	0
OTU0404	0	0	0	0	0	0	1	0	1	1	1	0	9	1	0	0	0	0	0	0	0
OTU0405	0	0	0	1	0	0	1	0	1	0	0	0	0	0	0	0	0	0	0	0	0
OTU0406	0	0	0	2	2	2	0	3	3	1	7	0	0	55	0	0	1	1	0	0	0
OTU0408	0	2	9	1	2	1	2	6	4	1	2	8	0	1	0	0	0	0	0	0	0
OTU0409	0	0	1	0	0	0	0	0	0	0	0	0	0	0	0	0	0	0	0	0	0
OTU0410	0	0	1	1	0	1	3	2	0	0	0	0	0	0	0	0	0	0	0	0	0
OTU0411	0	16	53	38	64	39	21	34	37	29	61	11	5	10	5	5	0	6	3	1	3
OTU0412	0	0	0	0	0	0	1	0	0	0	0	0	0	0	0	0	0	0	0	0	0
OTU0413	0	0	0	0	0	0	1	0	1	0	0	0	0	0	0	0	0	0	0	0	0
OTU0414	0	0	0	0	0	0	0	1	0	0	0	0	0	0	0	0	0	0	0	0	0
OTU0415	0	0	0	0	0	0	0	0	0	0	0	0	0	0	1	0	0	0	0	0	0
OTU0416	0	0	1	0	0	0	0	1	1	0	0	0	0	0	0	0	0	0	0	0	0
OTU0417	0	0	0	0	0	1	1	1	0	1	0	2	5	1	1	1	0	0	0	0	0
OTU0418	0	0	0	0	0	0	0	0	0	0	0	0	0	1	0	0	0	0	0	0	0
OTU0419	0	0	0	2	0	0	0	1	0	0	0	0	0	0	0	0	0	0	0	0	0
OTU0420	0	0	0	0	0	0	0	0	0	0	1	0	0	0	0	0	0	0	0	0	0
OTU0421	0	0	0	0	0	0	0	0	0	0	0	0	0	1	0	0	0	0	0	0	0
OTU0422	0	0	0	0	3	1	0	0	0	1	0	0	0	0	0	0	0	0	0	0	0
OTU0423	0	0	4	0	0	0	0	0	0	3	0	0	0	0	0	0	0	0	0	0	0
OTU0425	0	0	0	0	0	0	1	0	0	0	0	0	0	0	0	0	0	0	0	0	0
OTU0426	0	0	1	0	0	0	0	0	0	0	0	0	0	0	0	0	0	0	0	0	0
OTU0427	0	0	0	0	0	0	0	2	0	0	1	0	0	1	0	0	0	0	0	0	0
OTU0428	0	0	0	0	0	1	0	0	0	0	0	0	0	0	0	0	0	0	0	0	0
OTU0429	0	2	0	0	0	0	0	0	0	0	0	0	0	0	0	0	0	0	0	0	0
OTU0430	0	0	0	0	0	0	0	0	1	0	0	0	0	0	0	0	0	0	0	0	0
OTU0431	0	8	23	14	55	14	14	33	15	12	6	29	24	17	4	11	1	2	2	28	0
OTU0432	0	0	1	0	0	0	0	0	0	0	1	0	0	0	0	0	0	0	0	0	0
OTU0433	0	0	0	0	0	0	0	0	0	0	0	0	0	1	0	0	0	0	0	0	0
OTU0434	0	0	0	0	0	5	0	0	0	0	0	0	0	0	0	0	0	0	0	0	0
OTU0435	0	0	0	0	0	0	1	1	0	1	0	1	0	0	0	0	1	0	0	0	0
OTU0436	0	0	0	0	0	0	0	0	0	0	0	0	0	0	0	0	0	0	1	0	0
OTU0437	0	0	0	0	0	0	0	0	0	0	1	0	0	0	0	0	0	0	0	0	0
OTU0438	0	0	0	0	0	0	0	0	1	0	0	0	0	0	0	0	0	0	0	0	0
OTU0439	0	0	0	3	0	0	0	8	5	4	3	0	0	0	0	0	0	0	0	0	0
OTU0442	0	0	0	0	0	0	0	0	0	0	0	0	0	0	0	0	0	1	0	0	0
OTU0443	0	0	0	7	13	0	0	0	0	0	0	0	0	0	0	0	0	0	0	0	0
OTU0444	0	1	1	0	1	0	1	0	2	13	0	0	0	0	0	0	0	0	0	0	0
OTU0446	0	1	2	3	2	2	2	3	1	16	3	33	3	84	17	51	19	37	56	292	1
OTU0448	0	0	0	0	0	2	0	0	0	0	0	0	0	0	0	0	0	0	0	0	0
OTU0449	0	1	1	0	2	2	1	1	0	0	0	0	0	0	0	0	0	0	0	0	0
OTU0450	0	0	0	0	0	0	0	2	0	0	0	0	0	0	0	0	0	0	0	0	0
OTU0451	0	0	0	0	0	1	0	0	0	1	0	0	0	0	0	0	0	0	0	0	0
OTU0452	0	0	0	0	0	1	0	1	0	0	0	0	0	0	0	0	0	0	0	0	0
OTU0453	0	0	1	0	0	0	0	0	0	0	0	0	0	0	0	0	0	0	0	0	0
OTU0454	0	2	1	5	8	6	2	7	5	3	5	0	0	0	0	0	0	0	0	0	0
OTU0455	0	2	2	9	10	6	2	6	8	3	6	0	0	0	0	0	0	0	0	0	0
OTU0456	0	0	1	0	4	1	3	2	1	2	2	0	0	0	0	0	0	0	0	0	0
OTU0457	0	0	1	0	1	0	0	0	1	0	0	0	0	0	0	0	0	0	0	0	0
OTU0458	0	21	27	27	43	82	25	34	23	27	53	11	2	3	0	1	0	0	0	0	1
OTU0459	0	0	1	0	0	0	0	0	0	0	0	1	0	0	0	0	0	0	0	0	0
OTU0461	0	2	0	1	0	0	0	1	2	0	0	0	0	0	1	0	1	0	0	2	0
OTU0462	0	0	0	0	0	0	0	0	0	0	0	1	0	0	0	0	0	0	0	0	0
OTU0463	0	1	1	1	6	2	2	2	2	1	1	0	0	0	0	0	0	0	0	0	0
OTU0464	0	0	0	0	0	0	0	0	0	1	1	0	0	0	0	0	0	0	0	0	0
OTU0465	0	0	0	0	1	0	0	0	0	0	0	0	0	0	2	0	0	0	0	0	0
OTU0466	0	0	0	0	0	0	0	0	0	0	0	0	0	0	0	0	0	0	0	1	0
OTU0467	0	0	0	0	1	0	0	0	0	0	0	0	0	0	0	0	0	0	0	0	0
OTU0468	0	1	1	1	6	2	2	2	3	1	1	0	0	0	1	0	0	0	0	0	0
OTU0469	0	0	0	0	0	0	1	0	0	0	0	0	0	0	0	0	0	0	0	0	0
OTU0470	0	1	0	0	1	0	0	0	1	0	0	0	0	0	0	0	0	0	0	0	0
OTU0471	0	0	0	1	1	0	0	1	0	1	0	1	0	0	5	0	1	0	0	0	0
OTU0472	0	0	0	0	0	0	1	0	0	0	0	0	0	1	0	0	0	0	0	0	0
OTU0473	0	1	0	0	0	0	0	0	0	0	1	0	0	0	0	0	0	1	1	0	0
OTU0474	0	1	6	1	1	1	1	0	1	3	0	0	0	10	0	0	0	1	2	0	0
OTU0475	0	4	6	0	12	2	2	6	5	5	3	4	0	1	0	0	0	0	0	0	1
OTU0476	0	0	0	0	0	0	0	0	0	0	0	0	0	1	0	0	0	0	0	1	0
OTU0477	0	0	0	0	0	0	0	0	0	0	0	0	0	1	0	0	0	0	0	1	0
OTU0478	0	0	0	0	1	0	0	0	0	0	0	0	0	0	0	0	0	0	0	0	0
OTU0479	0	0	1	0	0	0	0	0	0	0	0	0	0	0	0	0	0	0	0	0	0
OTU0480	0	0	0	0	0	0	1	0	0	0	0	0	0	1	0	0	0	1	0	0	0
OTU0481	0	0	0	0	0	0	0	0	0	0	0	44	2	0	0	0	0	0	0	20	0
OTU0482	0	0	0	0	0	0	0	0	0	0	0	0	0	0	0	0	0	0	0	1	0
OTU0484	0	0	0	0	0	1	0	2	0	37	1	0	0	374	0	0	0	0	314	0	0
OTU0485	0	0	0	0	0	1	0	2	0	0	1	0	0	0	0	0	0	0	0	0	0
OTU0486	0	0	0	1	0	0	0	0	0	1	0	0	0	0	0	0	0	0	0	0	0
OTU0487	0	1	0	0	0	0	0	0	0	1	0	0	0	16	0	0	0	0	1	0	0
OTU0488	0	0	0	0	0	0	0	0	0	0	0	0	0	1	0	0	0	0	0	0	0
OTU0489	0	0	0	0	0	0	0	0	0	0	0	0	0	0	0	1	0	0	0	0	0
OTU0490	0	0	0	0	0	0	0	1	0	0	0	0	0	0	0	0	0	0	0	0	0
OTU0491	0	0	0	0	0	0	0	0	0	0	0	0	0	0	0	0	0	0	1	0	0
OTU0492	0	0	1	2	0	0	1	0	0	1	0	0	0	0	0	0	0	0	0	0	0
OTU0493	0	1	1	2	0	0	1	0	0	1	0	0	0	0	0	0	0	0	0	0	0
OTU0494	0	1	0	0	0	0	0	0	0	0	0	0	0	1	0	0	0	0	0	0	0
OTU0495	0	0	1	0	0	0	0	0	0	1	0	0	0	0	0	0	0	1	0	0	0
OTU0496	0	0	0	0	0	0	0	0	0	0	0	0	0	5	0	0	0	3	0	0	0
OTU0497	0	0	0	0	0	0	0	0	1	0	0	1	0	0	0	0	0	0	0	0	0
OTU0498	0	0	0	0	0	0	0	0	0	0	0	1	0	1	0	0	0	0	0	0	0
OTU0499	0	3	15	3	5	2	1	2	2	5	3	0	0	9	0	0	0	2	0	0	0
OTU0500	0	0	0	1	1	0	0	0	0	0	0	0	0	0	0	0	0	0	0	0	2
OTU0501	0	0	0	1	0	0	0	0	0	0	0	0	0	0	0	0	0	0	0	0	0
OTU0502	0	1	1	1	1	1	0	0	1	0	0	0	0	0	0	1	0	0	0	0	0
OTU0504	0	0	3	1	1	1	3	1	0	0	1	0	0	0	0	0	0	0	0	0	0
OTU0505	0	0	1	1	0	0	0	0	0	0	0	0	0	0	0	0	0	0	0	0	0
OTU0506	0	0	0	1	0	0	0	0	0	0	0	0	0	0	0	0	0	0	0	0	0
OTU0507	0	1	1	3	4	2	0	2	2	4	2	0	0	0	0	0	0	0	0	0	0
OTU0509	0	2	23	11	14	4	8	7	14	21	13	4	1	4	0	2	0	0	0	1	0
OTU0511	0	1	4	3	5	1	6	8	2	6	12	3	0	2	3	1	0	0	0	1	0
OTU0512	0	0	0	0	0	0	0	0	0	0	0	1	0	0	1	0	0	0	0	0	0
OTU0513	0	1	0	0	0	0	0	0	0	0	0	0	1	0	0	0	0	0	0	0	0
OTU0514	0	0	0	0	0	0	0	1	0	0	0	0	0	1	0	0	0	0	0	0	0
OTU0515	0	44	34	68	97	79	68	102	70	67	58	41	1	235	46	52	28	88	49	32	6
OTU0516	0	53	92	3	2	92	80	2	1	1	0	0	0	0	0	0	0	0	0	0	0
OTU0517	0	0	0	0	1	0	0	1	1	1	0	0	0	2	2	3	2	1	0	0	0
OTU0518	0	0	1	0	0	1	0	0	0	0	0	0	0	0	0	0	0	0	0	0	0
OTU0519	0	1	6	1	1	0	1	0	0	2	1	4	1	4	1	0	1	0	0	0	0
OTU0520	0	0	0	0	0	0	0	1	0	0	0	0	0	0	0	0	0	0	0	0	0
OTU0521	0	0	0	0	0	0	0	0	0	1	0	0	0	0	0	0	0	0	0	0	0
OTU0523	0	0	0	2	2	3	0	1	0	0	0	0	0	1	0	1	0	0	1	0	0
OTU0524	0	0	0	0	0	0	0	0	0	2	0	0	0	0	0	0	0	0	0	0	0
OTU0525	0	0	1	1	0	0	0	1	0	0	0	0	0	0	0	0	0	0	0	0	0
OTU0526	0	2	75	15	37	2	20	36	0	2	18	0	1	25	16	1	0	1	2	0	0
OTU0527	0	0	0	0	0	0	0	1	0	0	0	6	2	0	0	0	0	0	0	0	0
OTU0528	0	0	0	0	0	1	0	0	0	0	0	0	1	0	5	0	0	0	0	0	0
OTU0529	0	0	0	0	0	0	0	0	0	0	0	12	0	0	0	0	0	0	0	0	2
OTU0530	0	0	4	12	16	11	16	16	2	11	199	2	2	3	0	0	0	3	2	0	0
OTU0531	0	0	0	0	0	0	0	0	0	0	0	0	1	0	0	0	0	0	0	0	0
OTU0532	0	1	31	2	1	0	2	2	7	15	1	3	6	36	13	2	0	2	2	1	0
OTU0533	0	0	0	0	0	0	0	0	0	0	0	0	0	0	0	1	0	0	0	0	0
OTU0534	0	0	0	0	0	1	1	0	0	1	0	0	0	5	0	0	0	0	0	0	0
OTU0535	0	0	1	0	0	0	0	0	0	0	0	0	0	0	0	0	0	0	0	0	0
OTU0536	0	0	3	2	0	0	0	1	0	5	0	0	0	0	0	0	0	0	0	1	0
OTU0537	0	0	1	0	1	0	0	0	0	0	0	0	0	0	0	0	0	0	0	0	0
OTU0539	0	0	0	0	0	0	0	0	0	0	0	0	0	4	0	0	0	0	0	0	0
OTU0540	0	0	0	0	0	0	0	0	0	0	0	8	0	0	0	0	0	0	0	0	2
OTU0541	0	0	0	0	0	0	0	0	0	1	0	1	0	1	0	0	0	0	0	0	0
OTU0542	0	0	0	0	0	0	0	0	0	0	0	0	0	0	0	0	0	0	1	0	0
OTU0543	0	0	0	0	0	0	0	0	0	1	0	1	0	2	0	0	0	1	0	0	0
OTU0544	0	0	0	0	0	0	0	0	0	0	0	29	0	0	0	0	0	0	1	3	6
OTU0546	0	4	20	4	5	6	4	5	1	7	4	11	12	1	3	1	0	2	0	3	0
OTU0549	0	3	39	15	11	19	5	20	10	18	3	24	24	7	15	6	0	1	27	2	0
OTU0550	0	3	6	5	7	13	3	8	11	3	5	27	1	2	12	23	0	2	1	0	6
OTU0551	0	2	14	2	11	14	8	3	5	25	5	31	2	35	6	3	0	10	7	4	12
OTU0552	0	1	12	7	5	5	5	4	4	7	4	6	0	8	1	2	0	1	0	0	4
OTU0553	0	1	2	1	0	1	0	0	2	1	0	0	0	0	1	1	2	0	1	0	0
OTU0554	0	0	0	0	0	0	0	0	0	0	0	13	0	0	0	0	0	2	3	2	3
OTU0555	0	0	0	0	0	0	0	0	0	1	1	0	0	1	0	0	0	0	0	0	0
OTU0556	0	0	0	0	0	0	0	0	2	0	0	0	0	0	0	0	0	0	0	0	0
OTU0557	0	0	0	0	0	0	0	1	0	0	0	0	1	29	2	34	1	0	0	0	0
OTU0558	0	7	92	25	18	7	13	27	30	30	20	25	11	53	29	38	2	8	1	2	4
OTU0559	0	1	4	4	3	2	2	1	0	1	3	0	0	0	0	0	0	0	0	0	0
OTU0560	0	0	0	0	0	0	0	0	0	0	0	0	1	0	0	0	0	0	0	0	0
OTU0562	0	0	0	0	2	1	1	0	2	0	1	0	0	0	0	0	0	0	0	0	0
OTU0563	0	4	16	2	3	7	5	1	0	6	6	6	9	337	8	57	0	465	1174	4	0
OTU0564	0	1	0	0	1	0	0	0	0	0	3	0	0	0	0	0	0	0	0	0	0
OTU0565	0	0	0	0	0	1	0	0	0	1	0	3	1	2	32	62	28	2	1	25	0
OTU0566	0	0	0	0	0	0	0	0	0	0	0	0	0	2	0	0	0	1	1	0	0
OTU0567	0	0	1	0	2	0	0	1	0	0	0	3	0	0	0	0	0	0	0	0	3
OTU0568	0	0	0	0	1	1	0	0	1	1	0	0	0	0	0	0	0	0	0	0	0
OTU0570	0	0	0	0	0	0	0	0	0	0	0	0	0	1	0	0	0	0	0	0	0
OTU0571	0	0	0	0	0	0	0	0	0	0	0	0	1	1	7	0	0	0	0	0	0
OTU0572	0	0	0	0	1	1	2	0	0	0	0	0	0	0	0	0	0	0	0	0	0
OTU0574	0	0	1	0	1	0	0	0	0	0	0	3	0	0	0	0	0	5	0	0	3
OTU0576	0	0	0	1	0	0	0	2	0	0	0	0	0	0	0	1	0	0	0	0	0
OTU0578	0	0	0	0	0	0	0	0	0	0	0	0	0	5	0	0	0	0	0	0	0
OTU0579	0	2	2	3	1	1	2	2	1	2	1	0	0	5	1	1	0	1	0	2	0
OTU0580	0	0	1	2	2	3	0	1	1	1	0	0	0	0	0	1	0	0	0	0	0
OTU0581	0	0	0	0	0	0	0	0	0	0	0	0	0	0	0	0	0	0	0	2	0
OTU0583	0	0	0	0	1	0	0	0	0	0	0	0	0	0	0	0	0	0	0	0	0
OTU0584	0	132	95	104	389	59	44	40	51	124	32	50	17	366	71	40	6	91	707	54	8
OTU0586	0	0	0	1	0	1	0	0	0	0	0	0	0	0	0	0	0	0	0	0	0
OTU0587	0	0	0	0	0	0	0	1	1	0	0	1	0	0	0	1	0	2	1	0	0
OTU0588	0	0	0	2	4	70	2	1	0	0	1	21	12	6	3	3	0	6	7	1	0
OTU0590	0	11	16	13	13	7	8	11	13	6	6	65	69	3	134	198	14	3	10	26	3
OTU0591	0	1	7	6	2	3	3	4	5	6	4	3	0	1	2	0	0	0	0	1	0
OTU0592	0	1814	2030	2467	2753	2870	2880	2511	1923	2130	2105	6	7	499	26	30	4	157	136	12	0
OTU0593	0	0	4	1	0	3	2	2	0	4	0	0	4	320	29	68	2	22	24	4	0
OTU0594	0	1	0	0	1	0	0	1	0	0	1	2	3	101	8	6	0	41	19	0	0
OTU0595	0	0	0	0	1	1	0	1	0	1	1	0	0	0	1	0	0	0	0	0	0
OTU0596	0	0	0	0	0	0	0	0	0	0	0	1	0	0	1	0	0	0	0	0	0
OTU0597	0	0	0	110	0	0	0	0	0	0	417	0	0	0	0	0	0	0	0	0	0
OTU0598	0	0	0	1	0	0	0	0	0	0	0	0	0	0	0	0	0	0	0	0	0
OTU0599	0	3	1	3	11	8	1	5	4	13	3	135	26	2421	294	333	84	3153	4080	1180	1
OTU0600	0	0	0	0	0	0	0	0	0	1	0	0	0	0	0	0	0	0	0	1	0
OTU0601	0	0	3	0	1	0	3	1	1	1	2	1	0	1	0	1	0	0	0	0	0
OTU0602	0	0	0	1	0	0	0	0	0	0	0	0	0	0	0	0	0	0	0	0	0
OTU0603	0	7	29	19	37	23	19	20	19	21	42	3	5	1	1	0	0	0	0	2	0
OTU0604	0	35	606	17	21	1867	32	30	1032	80	1256	142	123	405	610	557	111	103	92	1397	14
OTU0605	0	0	0	1	0	1	46	0	0	1	0	47	1	4	1	30	0	4	22	4	0
OTU0606	0	32	617	27	40	1885	51	40	1039	27	32	218	108	393	225	533	78	147	100	1391	11
OTU0607	0	0	0	0	0	1	0	0	0	3	0	0	0	3	1	2	0	0	0	0	0
OTU0608	0	0	2	1	3	1	2	2	4	3	6	11	4	69	16	3	4	1	1	0	1
OTU0609	0	0	1	0	0	1	0	0	0	0	0	0	0	1	0	0	0	0	0	0	0
OTU0610	0	12	34	2244	2727	95	2681	3156	14	2282	1256	74	186	2390	236	432	135	2663	3770	77	2
OTU0611	0	0	0	0	0	0	1	0	0	0	0	0	0	0	0	0	0	0	0	0	0
OTU0612	0	0	3	1	3	0	3	2	3	0	3	1	0	63	1	1	0	0	3	0	0
OTU0613	0	1536	2	4	3	3	3	2	2	2	0	1	0	1	2	0	0	1	2	0	0
OTU0614	0	0	0	1	1	0	0	0	0	0	0	0	0	15	0	0	0	0	0	0	0
OTU0615	0	5	25	18	37	25	20	18	21	89	34	12	21	94	250	105	6	8	1	5	12
OTU0616	0	0	0	0	0	0	1	0	1	2	1	0	1	3	1	0	0	0	1	0	0
OTU0617	0	0	1	1	1	0	0	1	1	0	1	0	0	0	0	1	0	0	0	0	0
OTU0618	0	0	0	0	0	0	0	0	0	0	0	0	0	1	0	0	0	0	1	0	0
OTU0619	0	0	1	0	1	2	0	1	0	0	2	0	0	0	0	0	0	0	0	0	0
OTU0620	0	1537	2	6	4	5	4	4	4	3	2	3	1	10	4	3	0	3	1	0	0
OTU0621	0	0	0	0	0	0	0	0	0	0	0	0	1	1	0	0	0	0	0	0	0
OTU0622	0	2	11	10	8	0	7	4	5	5	2	77	26	12	3	2	141	20	30	586	0
OTU0623	0	0	4	0	3	2	5	1	2	10	0	0	0	3	0	0	0	1	0	0	0
OTU0624	0	4	3	3	6	5	4	4	3	2	9	3	1	6	0	0	1	1	7	0	0
OTU0626	0	0	0	0	1	0	0	301	0	0	0	0	0	1	0	0	0	0	1	0	0
OTU0628	0	1	1	0	0	1	1	1	0	0	1	0	0	6	0	0	0	2	2	0	0
OTU0629	0	0	1	0	0	1	2	0	0	0	0	0	0	0	0	0	0	0	1	0	0
OTU0630	0	140	39	26	34	222	242	497	207	355	18	90	82	70	114	119	22	23	42	749	2
OTU0631	0	0	0	1	0	0	0	0	0	0	0	0	0	1	0	0	0	0	0	0	0
OTU0632	0	0	0	0	0	0	0	0	0	0	0	0	0	1	0	0	0	0	0	0	0
OTU0633	0	0	0	0	0	0	0	0	0	0	0	0	0	1	0	0	0	0	0	0	0
OTU0634	7	0	0	0	0	0	0	0	0	0	0	0	0	1	0	0	0	2	0	0	0
OTU0635	0	0	0	0	0	0	0	0	0	0	0	2	3	2	1	0	0	0	0	1	0
OTU0636	0	13	1	3	6	1	3	2	0	0	4	70	0	3	0	2	1	5	7	7	0
OTU0637	0	7	100	10	22	9	15	20	10	19	7	73	21	25	8	2	5	2	8	137	0
OTU0638	0	0	0	0	0	0	0	0	0	0	0	0	0	0	0	1	0	3	7	0	0
OTU0639	0	4	7	5	10	6	233	6	3	5	5	66	22	12	82	91	19	6	11	717	0
OTU0640	0	0	0	0	0	0	0	0	0	0	0	0	0	0	0	0	0	1	0	1	0
OTU0642	0	0	0	0	0	0	0	0	0	0	1	0	0	1	0	0	0	0	0	0	0
OTU0643	0	0	0	0	0	0	0	0	0	1	1	2	1	0	41	0	2	1	0	9	2
OTU0644	0	0	2	0	0	0	1	0	0	0	0	2	0	1	2	0	0	0	0	2	0
OTU0645	0	0	1	0	1	0	1	0	0	0	2	0	0	0	0	0	0	0	0	0	0
OTU0646	0	0	2	1	0	0	0	0	0	0	0	44	51	318	66	143	17	132	65	55	1
OTU0647	0	1	1	1	0	1	1	0	0	0	1	0	0	19	0	1	0	0	1	0	0
OTU0648	0	0	4	0	0	0	2	0	0	0	2	0	0	0	0	1	0	0	0	0	0
OTU0649	9	0	2	0	4	1	0	7	2	2	1	7	0	6	3	69	2	3	1	4	0
OTU0650	0	0	1	0	0	0	2	0	0	0	0	1	0	0	0	1	0	0	0	0	0
OTU0651	0	0	3	0	0	0	0	0	0	0	2	0	0	0	0	0	0	0	0	0	0
OTU0652	0	0	0	0	0	0	0	0	0	0	0	0	0	4	0	0	0	0	0	0	0
OTU0653	0	0	1	0	1	1	2	0	0	0	0	0	0	3	0	0	0	1	1	0	0
OTU0654	0	0	0	0	1	0	0	0	0	0	0	2	0	0	0	0	0	0	0	0	0
OTU0655	0	0	0	0	1	0	0	1	1	1	0	4	11	10	8	1	0	2	0	3	0
OTU0656	0	0	1	0	1	1	0	1	0	0	0	7	20	94	11	29	4	9	2	2	1
OTU0657	0	0	0	0	0	0	0	0	0	0	0	0	0	7	0	0	0	0	0	0	0
OTU0658	0	34	126	43	7	60	5	57	16	22	46	74	112	399	116	224	54	28	8	136	3
OTU0659	16	3	19	2	15	0	81	4	0	3	8	5	45	28	29	19	5	5	3	15	0
OTU0660	0	0	1	1	0	1	0	1	1	0	0	90	110	9	0	71	0	0	5	203	0
OTU0661	0	139	0	0	0	0	0	0	0	0	0	0	1	1	25	0	1	0	0	0	0
OTU0662	0	0	0	0	0	0	1	0	0	0	0	0	0	0	0	3	0	0	0	0	0
OTU0663	0	216	545	475	731	204	316	386	76	188	444	236	260	1371	168	267	45	174	164	316	13
OTU0664	0	29	70	47	66	37	72	66	31	13	47	36	27	9	11	30	9	23	22	248	0
OTU0665	19	36	45	48	21	63	25	74	21	25	55	90	120	121	108	197	46	11	71	359	7
OTU0666	0	0	0	1	0	0	0	1	0	0	0	0	0	0	0	0	0	0	0	0	0
OTU0668	0	0	0	0	0	1	0	1	1	0	1	34	19	8	26	15	0	0	72	258	2
OTU0669	0	26	27	69	18	6	60	89	32	48	61	15	31	75	29	41	2	9	1	325	1
OTU0670	0	1	1	0	0	0	0	0	1	1	0	1	0	0	0	0	0	0	0	0	0
OTU0671	0	0	0	0	0	0	0	0	0	0	0	0	0	0	0	0	0	0	1	0	0
OTU0672	0	20	0	0	0	0	0	0	0	0	0	0	0	1	0	1	0	2	0	0	0
OTU0673	0	0	0	0	0	0	0	0	0	0	0	0	0	114	0	0	0	0	3	0	0
OTU0674	0	0	0	0	0	0	0	0	0	0	0	0	0	1	0	0	0	0	0	1	0
OTU0675	0	0	2	0	2	0	0	0	0	2	0	20	6	6	5	0	0	2	1	2	0
OTU0676	0	1	6	2	1	1	1	4	1	0	1	1	0	1	1	0	0	0	0	0	0
OTU0677	0	0	0	0	0	0	0	0	0	1	0	0	0	1	0	0	0	0	0	0	0
OTU0678	0	0	2	1	0	0	0	0	0	1	1	2	2	9	16	44	5	13	15	6	0
OTU0679	0	6	32	4	382	6	9	4	11	11	187	1	7	8	2	1	0	2	71	5	0
OTU0680	0	0	1	1	1	2	1	1	0	3	1	0	2	1	5	0	3	18	12	2	0
OTU0681	0	0	0	1	1	2	1	1	0	0	1	434	78	269	111	150	1	102	152	1159	0
OTU0682	0	1	0	0	1	0	1	2	0	0	0	0	0	0	1	0	0	0	0	0	0
OTU0683	0	868	308	962	1235	1080	1303	860	647	664	63	166	243	2166	382	415	230	871	2874	1998	1
OTU0684	0	0	0	0	0	0	0	0	0	0	0	0	0	21	0	0	0	1	1	0	0
OTU0685	0	1	1	0	0	0	1	0	1	1	1	10	23	1335	17	8	94	326	233	162	0
OTU0686	0	0	0	0	1	1	1	1	0	1	2	118	78	251	83	78	0	68	149	30	0
OTU0687	0	0	0	0	0	0	0	0	0	0	0	0	1	4	1	0	0	0	0	1	0
OTU0688	0	0	3	0	1	2	0	1	1	1	0	2	3	351	1	4	71	522	3	7	0
OTU0689	0	0	0	0	0	1	0	0	0	0	0	0	0	4	0	0	0	0	1	1	0
OTU0690	0	2	3	1	8	2	3	2	3	0	2	87	88	114	23	58	8	49	37	189	3
OTU0691	0	1	0	1	0	0	1	2	0	0	0	1	0	0	1	0	1	0	0	1	0
OTU0692	0	0	1	0	0	0	0	0	0	0	0	1	1	0	1	0	0	0	0	2	0
OTU0693	0	0	1	0	0	0	0	0	0	0	0	0	0	0	0	0	0	0	0	0	0
OTU0694	0	0	0	0	1	0	0	0	0	0	0	2	2	19	0	0	0	1	2	0	0
OTU0695	0	0	0	0	0	0	1	1	1	1	0	2	1	2	0	0	0	2	0	0	0
OTU0696	0	0	1	1	0	1	0	1	0	0	0	69	41	4100	35	22	4	2502	76	12	0
OTU0700	193	356	342	476	2217	526	343	250	425	285	419	44	39	178	38	42	3	109	247	137	2
OTU0703	0	0	2	5	4	1	0	1	0	3	1	0	0	0	0	0	0	0	0	0	0
OTU0704	0	11	115	110	158	143	93	166	134	121	79	3	13	117	2	6	0	5	4	3	1
OTU0705	0	47	182	71	112	98	57	83	67	19	55	0	1	110	1	0	0	2	1	1	2
OTU0707	0	0	0	0	0	0	1	0	0	0	0	0	0	0	0	0	0	0	0	0	0
OTU0708	0	0	0	0	0	0	0	0	0	0	1	0	0	0	0	0	0	0	0	0	0
OTU0709	0	2	0	0	3	3	1	2	2	1	0	0	0	0	0	0	0	0	0	0	0
OTU0711	0	0	9	0	1	0	0	0	0	1	0	0	0	0	0	2	1	0	1	0	0
OTU0713	0	0	0	0	0	0	0	0	0	0	1	0	0	0	0	0	0	0	0	0	0
OTU0715	0	937	718	1414	281	1469	1720	1972	1037	1426	1153	14	9	10	1	108	0	0	7	0	0
OTU0717	0	11	19	1317	26	49	39	68	35	48	19	104	59	192	38	15	5	108	119	61	0
OTU0718	0	1131	587	138	1827	1466	1267	37	1101	1521	962	14	2	3246	1	2	2	5006	8038	2	0
OTU0719	0	60	179	232	423	272	199	828	137	108	204	831	499	1261	439	507	269	391	448	991	20
OTU0720	0	10	27	10	40	22	22	38	28	13	40	433	150	178	13	433	19	438	671	130	19
OTU0722	0	6	13	12	15	16	4	9	9	4	17	244	273	2190	70	351	6	308	582	933	0
OTU0723	0	1782	1911	251	3178	2853	2900	2472	1915	2158	2103	59	59	127	22	24	6	113	69	59	1
OTU0724	0	49	154	6	113	95	73	94	84	95	55	9	11	151	3	1	0	44	3	3	0
OTU0725	0	37	38	93	166	99	94	148	50	115	69	3	10	12	1	18	0	8	4	5	1
OTU0727	0	0	5	1	6	2	1	2	2	2	2	0	0	1	0	1	0	0	2	0	0
OTU0728	0	1	9	1	2	2	1	3	1	1	1	1	0	3	0	2	0	1	1	1	0
OTU0729	0	1	3	0	0	0	0	0	1	1	0	0	0	1	0	0	0	2	1	0	0
OTU0730	0	2	4	0	3	1	1	1	3	4	2	0	0	2	1	3	0	0	1	1	0
OTU0731	6	2	13	4	7	7	5	16	6	9	8	2	2	2	1	2	0	1	0	0	0
OTU0732	0	6	50	10	39	17	15	29	24	34	36	3	7	9	3	13	0	1	5	3	0
OTU0735	0	2	8	2	3	2	2	3	4	1	1	0	0	3	1	1	0	1	2	0	0
OTU0736	0	1	5	0	2	0	1	0	4	4	0	0	0	1	0	1	0	0	1	0	0
OTU0737	0	1	1	0	0	0	0	0	2	2	1	1	0	1	1	0	0	0	0	0	0
OTU0738	0	0	0	0	0	0	0	0	0	0	0	0	0	0	0	1	0	0	1	0	0
OTU0739	0	2	6	5	1	1	1	2	2	1	2	0	0	1	0	0	0	3	2	0	0
OTU0740	0	1	0	1	0	0	1	1	0	2	0	0	0	1	0	0	0	0	0	0	0
OTU0741	0	0	0	0	0	0	2	0	0	1	0	0	0	1	0	0	0	0	0	0	0
OTU0742	0	0	0	0	1	0	1	56	0	1	0	0	0	0	0	0	0	0	1	0	0
OTU0743	0	0	0	0	0	0	1	0	0	0	0	0	0	0	0	0	0	1	0	0	0
OTU0744	0	0	1	0	1	0	0	0	0	0	0	0	0	0	0	0	0	0	0	0	0
OTU0745	0	0	1	0	0	0	0	0	0	0	0	0	0	0	0	0	0	0	0	0	0
OTU0748	0	0	0	0	0	0	0	0	0	0	0	0	0	0	0	0	0	0	2	0	0
OTU0749	0	0	0	0	0	0	0	0	0	1	1	0	1	0	0	1	0	1	0	0	0
OTU0750	0	6	37	8	10	9	3	14	13	26	7	24	6	14	7	4	4	1	1	2	2
OTU0751	0	0	0	0	0	0	0	1	0	0	0	1	1	0	1	0	1	0	0	0	0
OTU0752	0	0	0	0	0	0	0	0	0	0	0	1	0	0	1	0	0	0	0	0	0
OTU0753	0	1	2	4	2	2	2	2	1	4	3	1	0	4	3	0	0	1	0	0	0
OTU0755	0	0	0	0	0	0	0	1	0	0	0	3	11	172	5	20	2	51	89	1	0
OTU0756	0	0	0	0	1	6	3	1	1	2	0	2	5	65	11	6	0	10	20	1	0
OTU0757	0	0	0	0	0	0	0	0	0	0	0	0	0	1	0	0	0	0	0	0	0
OTU0758	0	0	0	0	0	0	0	0	0	1	0	0	0	0	1	0	0	0	0	0	0
OTU0759	0	0	0	0	0	0	0	0	0	0	0	0	0	5	0	0	0	0	0	0	0
OTU0760	0	0	0	0	0	0	0	0	0	0	0	0	0	1	0	0	0	1	0	0	0
OTU0761	0	0	0	0	0	0	0	0	0	1	0	0	0	0	0	0	0	0	0	0	0
OTU0762	0	0	0	0	0	1	0	0	0	0	0	0	0	3	0	9	1	4	0	1	0
OTU0763	0	0	0	0	0	0	0	0	0	0	0	0	1	0	0	0	0	0	0	0	0
OTU0764	0	0	0	0	0	0	0	0	0	0	0	1	1	0	1	5	0	0	3	0	0
OTU0765	0	0	0	0	0	0	0	0	1	0	0	0	0	0	1	2	0	1	0	2	0
OTU0766	0	0	0	0	0	0	0	0	0	0	0	0	0	0	1	0	0	0	0	0	0
OTU0767	0	0	0	0	1	0	0	0	0	0	0	0	0	4	0	2	5	1	4	0	0
OTU0768	0	0	0	0	0	0	0	0	0	0	0	0	0	1	0	2	0	0	0	0	0
OTU0769	0	0	0	0	0	0	0	0	0	0	0	0	0	1	0	0	0	0	0	0	0
OTU0770	0	0	0	0	0	0	0	0	0	0	0	0	0	2	1	8	0	1	1	0	0
OTU0771	0	0	0	0	0	0	0	0	0	0	0	0	0	3	0	1	0	2	1	0	0
OTU0773	0	0	0	1	0	0	0	0	0	0	0	11	0	0	0	0	0	0	0	0	0
OTU0774	0	0	0	0	0	0	0	0	0	0	0	3	0	0	0	0	0	0	1	0	0
OTU0775	0	0	0	0	0	0	0	0	0	0	0	0	1	1	0	0	0	0	0	0	0
OTU0776	0	0	0	1	1	0	0	0	0	0	0	1	0	0	0	0	0	0	1	0	0
OTU0777	0	0	0	0	0	0	0	0	0	0	0	0	0	0	0	0	0	0	1	0	0
OTU0778	0	0	0	0	0	0	0	0	0	0	0	0	0	2	0	0	0	0	0	0	0
OTU0779	0	0	0	0	0	0	0	0	0	1	0	12	2	70	13	69	6	69	44	7	2
OTU0780	0	0	0	0	0	0	0	0	0	0	0	1	3	20	0	0	1	2	2	3	0
OTU0781	0	1	0	0	0	1	0	0	0	0	0	5	269	22	103	10	0	81	110	1	0
OTU0782	0	0	0	0	0	0	0	0	0	0	0	15	1	344	0	0	0	0	0	0	0
OTU0783	0	0	0	0	0	0	0	0	0	0	0	777	0	11	1	131	2	1	5	103	0
OTU0784	0	1	1	0	0	0	0	0	1	1	0	0	0	0	0	0	0	0	0	0	0
OTU0785	0	0	1	0	1	1	1	3	1	2	0	1	1	46	1	46	0	47	5	0	0
OTU0786	0	0	0	0	0	0	0	0	0	0	0	0	0	0	0	0	0	1	0	0	0
OTU0787	0	0	0	0	0	0	0	0	0	0	0	0	1	1	1	8	0	1	2	0	0
OTU0788	0	0	0	0	0	0	0	1	0	0	0	0	0	0	0	0	0	0	0	0	0
OTU0789	0	0	0	0	0	0	0	0	0	0	0	0	0	2	0	3	0	2	2	0	0
OTU0790	0	0	0	0	0	0	0	0	0	0	0	0	0	1	0	0	0	0	0	0	0
OTU0791	0	0	0	0	0	0	0	0	1	0	0	0	1	2	3	6	1	3	2	0	0
OTU0792	0	0	0	0	0	0	0	0	0	0	0	26	1	22	0	3	0	2	2	2	0
OTU0793	0	0	0	0	0	0	0	0	0	0	0	1	1	10	1	1	28	2	2	4	0
OTU0794	0	0	0	0	0	0	0	0	0	0	0	94	0	1	0	0	0	1	1	1	0
OTU0795	0	0	0	0	0	0	0	1	0	0	0	0	0	0	0	0	0	0	0	0	0
OTU0796	0	0	0	0	0	0	0	0	0	0	0	3	0	143	0	1	0	0	1	0	0
OTU0798	0	0	0	0	0	0	0	0	0	0	0	0	0	0	0	0	0	1	0	1	0
OTU0799	0	0	0	0	0	0	0	0	0	0	0	1	0	0	0	0	1	0	0	0	0
OTU0800	0	0	0	0	1	0	0	0	0	0	0	8	4	16	0	3	0	3	4	1	0
OTU0801	0	0	0	0	0	0	0	0	0	0	0	0	0	7	1	2	0	2	3	0	0
OTU0802	0	0	0	1	0	0	0	0	0	0	0	0	0	0	0	0	0	0	1	0	0
OTU0803	0	0	0	0	0	0	0	0	0	0	0	1	2	8	0	1	0	2	1	1	0
OTU0804	0	0	1	0	0	0	0	0	0	0	0	1	0	0	0	2	0	0	0	0	0
OTU0805	0	0	0	0	0	0	0	0	0	0	0	1	0	0	0	0	0	0	0	0	0
OTU0806	0	0	0	0	0	0	0	0	0	0	0	0	0	0	1	0	0	0	0	0	0
OTU0807	0	0	0	0	0	0	0	0	0	0	0	0	0	1	0	0	0	0	1	0	0
OTU0808	0	0	0	0	0	0	0	0	0	0	0	0	0	0	0	0	0	0	1	0	0
OTU0809	0	0	0	0	0	0	0	0	1	0	0	0	0	0	0	0	0	0	0	0	0
OTU0810	0	0	0	0	0	0	0	0	0	0	0	0	0	5	0	1	0	0	0	0	0
OTU0811	0	0	0	0	0	0	0	0	0	0	0	0	0	1	0	0	0	1	4	0	0
OTU0812	0	1	0	1	1	1	0	2	0	0	0	0	0	0	0	0	0	0	0	0	0
OTU0813	0	0	0	0	0	0	0	0	0	0	0	0	0	0	2	1	0	0	0	0	0
OTU0814	0	0	0	0	0	0	0	0	0	0	0	5	3	0	0	0	0	0	0	0	0
OTU0815	0	3	2	0	1	1	0	0	1	1	1	1	0	0	1	0	1	0	0	0	1
OTU0816	0	1	1	1	1	0	0	0	0	1	1	0	0	0	0	0	0	0	0	0	0
OTU0817	0	0	0	0	0	0	0	0	0	0	0	1	0	0	0	0	0	0	0	0	0
OTU0818	0	0	0	0	0	0	0	0	1	0	0	1	0	0	0	0	0	0	0	0	0
OTU0819	0	0	0	0	0	0	0	0	0	0	0	0	0	0	0	0	0	0	1	0	0
OTU0820	0	0	1	0	1	2	1	1	0	2	0	0	0	0	0	0	0	0	0	0	0
OTU0821	0	0	0	0	0	0	0	0	0	0	0	0	0	5	5	0	0	2	8	0	0
OTU0822	0	0	1	0	0	0	0	0	0	0	0	0	0	1	0	0	0	0	0	0	0
OTU0823	0	0	1	0	0	0	0	0	1	1	0	0	0	0	0	1	0	1	1	0	0
OTU0824	0	0	0	0	0	0	0	0	0	0	0	0	0	9	0	0	0	0	0	0	0
OTU0825	0	0	0	0	0	0	0	0	0	0	0	4	0	0	0	0	0	0	0	0	0
OTU0826	0	0	0	0	0	0	0	0	0	0	0	0	0	2	0	0	0	1	0	0	0
OTU0827	0	0	0	0	0	0	0	0	0	0	0	1	0	2	0	0	0	2	0	1	0
OTU0828	0	0	0	0	1	1	0	0	0	0	0	0	2	0	0	1	0	0	0	0	0
OTU0829	0	0	0	0	0	0	0	0	0	0	0	2	9	2	0	0	0	0	3	5	0
OTU0830	0	0	1	0	0	0	1	0	0	0	0	0	0	0	0	0	0	0	0	0	0
OTU0831	0	0	0	0	0	0	0	0	0	0	0	2	1	0	0	0	0	0	1	1	0
OTU0832	0	0	0	0	0	0	0	0	0	0	0	0	1	0	0	0	0	0	0	0	0
OTU0833	0	0	0	0	0	0	0	0	0	0	0	0	0	1	0	0	0	0	0	0	0
OTU0834	0	0	1	0	0	0	0	0	0	0	0	0	0	0	0	0	0	0	0	0	0
OTU0835	0	0	0	0	0	0	0	0	0	0	0	0	0	0	0	0	0	0	0	1	0
OTU0836	0	0	0	0	0	0	0	0	0	0	0	0	0	0	1	0	0	0	0	0	0
OTU0837	0	0	0	0	0	0	0	0	0	0	0	0	0	1	0	0	0	0	0	1	0
OTU0838	0	0	0	0	0	0	0	0	0	0	0	0	2	0	0	0	0	0	0	0	0
OTU0839	0	0	0	0	0	0	0	0	1	0	0	0	0	0	0	0	0	0	0	0	0
OTU0840	0	0	0	0	0	0	0	0	0	0	0	0	0	0	0	1	0	0	0	0	0
OTU0841	0	0	0	0	0	0	0	0	0	0	0	0	0	0	2	1	0	0	0	0	0
OTU0842	0	0	0	0	1	0	0	0	0	0	0	0	0	0	0	0	0	0	1	0	0
OTU0843	0	0	0	0	0	0	0	0	0	0	0	2	0	0	1	0	0	0	0	0	0
OTU0844	0	0	0	0	0	0	0	0	0	0	0	0	0	1	0	0	0	0	0	0	0
OTU0845	0	0	0	0	0	0	0	0	0	0	0	0	0	0	0	0	0	1	0	0	0
OTU0846	0	1	4	1	3	3	1	0	1	2	2	2	0	4	0	0	0	0	0	0	0
OTU0847	0	1	4	1	4	4	2	2	3	2	1	0	0	1	0	0	0	1	1	1	0
OTU0848	0	1	0	1	2	1	1	2	1	1	2	0	0	0	0	0	0	1	0	0	0
OTU0849	0	0	0	0	1	0	0	0	1	1	0	0	0	0	0	0	0	0	0	0	0
OTU0850	0	0	0	0	0	0	0	0	0	0	0	2	0	0	0	0	0	0	0	0	0
OTU0851	0	0	0	0	0	1	0	0	0	0	0	0	0	0	0	0	0	0	0	2	0
OTU0852	0	0	0	0	0	0	0	0	0	0	0	0	0	12	0	0	0	0	0	0	0
OTU0853	0	1	0	1	0	2	0	0	0	0	2	1	0	4	1	13	0	1	0	2	0
OTU0854	0	0	1	0	0	0	1	0	1	2	2	1	1	1	3	4	0	1	2	0	0
OTU0855	0	0	1	0	0	0	0	0	0	0	0	0	0	2	1	1	0	0	0	2	0
OTU0856	0	0	0	0	0	0	0	0	0	0	0	0	0	0	0	1	0	0	0	0	0
OTU0857	0	0	0	0	0	0	0	0	0	0	0	0	0	4	1	1	0	8	4	0	0
OTU0858	0	0	0	0	1	0	0	0	0	2	0	15	5	67	19	73	6	121	41	11	2
OTU0859	0	0	0	0	0	0	0	0	0	0	0	0	0	0	0	0	0	0	1	0	0
OTU0860	0	0	0	0	0	0	0	0	0	0	0	1	0	19	8	20	1	8	7	1	0
OTU0861	0	0	1	0	0	0	0	0	0	0	0	0	0	3	1	0	0	1	11	0	0
OTU0862	0	0	0	0	0	0	0	0	0	0	0	0	0	0	0	1	0	0	0	0	0
OTU0863	0	0	0	1	1	1	0	1	0	0	0	0	0	1	0	0	0	0	0	0	0
OTU0865	0	0	0	0	0	0	0	0	0	0	0	0	0	0	2	1	0	1	3	0	0
OTU0866	0	0	0	2	0	1	0	0	0	1	0	0	0	1	2	0	0	0	0	0	0
OTU0867	0	0	0	0	0	0	0	0	0	0	0	0	0	1	0	0	0	1	3	0	0
OTU0868	0	0	0	0	0	0	0	0	0	0	0	0	0	8	0	0	0	0	0	0	0
OTU0869	0	0	167	0	0	1	2	2	0	33	0	21	27	102	1	12	0	15	1	1	0
OTU0870	0	0	0	0	0	0	0	0	0	0	0	0	0	1	0	6	0	0	0	0	0
OTU0871	0	0	0	0	0	0	0	0	0	0	0	0	0	0	0	1	0	1	0	0	0
OTU0872	0	0	1	0	0	0	0	1	1	0	0	0	0	55	1	1	0	1	5	0	0
OTU0873	0	0	0	0	0	0	0	0	0	0	0	0	0	1	0	0	0	0	0	0	0
OTU0874	0	1	1	1	2	0	0	0	3	0	0	0	0	0	0	1	0	0	3	0	0
OTU0875	0	0	0	0	0	0	0	0	1	0	0	0	0	0	0	0	0	0	0	0	0
OTU0877	0	0	1	0	0	1	0	0	0	0	0	1	1	1	0	2	0	2	1	1	1
OTU0878	0	0	0	0	0	0	0	0	0	0	0	0	0	1	0	0	0	2	1	0	0
OTU0879	0	0	0	0	1	0	0	0	0	0	0	6	5	2	2	0	0	0	9	1	0
OTU0880	0	0	0	0	0	0	0	0	0	0	0	0	0	0	0	1	0	0	0	0	0
OTU0881	0	0	0	0	0	0	0	0	0	0	0	1	0	0	0	1	0	0	0	0	0
OTU0882	0	0	1	3	1	2	2	2	1	3	0	266	123	220	62	222	8	147	106	29	0
OTU0883	0	0	0	0	0	0	0	0	0	0	0	2	0	0	0	0	0	1	0	7	0
OTU0884	0	0	0	0	2	0	0	0	0	0	0	0	0	1	0	0	0	0	1	5	0
OTU0885	0	1	1	1	1	3	0	2	0	1	0	29	10	17	0	0	0	3	3	0	0
OTU0886	0	2	1	1	1	1	1	1	1	1	1	0	0	0	0	1	1	0	0	0	0
OTU0887	0	0	0	0	0	0	1	1	2	0	0	41	30	29	61	8	8	6	3	1	0
OTU0888	0	0	0	0	1	0	0	0	0	0	2	0	0	0	0	0	0	0	2	0	0
OTU0889	0	0	2	1	1	2	1	1	1	2	0	113	48	87	1	191	1	66	51	25	0
OTU0890	0	0	0	0	0	0	1	0	0	0	0	0	0	0	0	0	0	1	0	0	0
OTU0891	0	0	1	0	0	0	0	0	0	0	0	0	0	1	0	0	0	0	0	0	0
OTU0892	0	0	0	0	0	0	0	0	0	0	0	0	0	0	0	1	0	0	0	0	0
OTU0893	0	0	0	0	0	0	0	0	0	0	0	0	0	1	0	0	0	1	1	0	0
OTU0894	0	0	0	1	1	1	1	2	0	0	0	41	20	11	5	22	0	4	17	2	0
OTU0895	0	0	0	0	0	0	0	0	0	0	0	0	0	0	1	1	0	0	0	1	0
OTU0896	0	0	0	0	0	0	1	1	1	0	0	0	0	1	0	0	0	0	0	0	0
OTU0897	0	1	0	0	0	0	0	0	2	0	0	0	0	0	0	0	0	0	1	0	0
OTU0899	0	0	0	0	0	0	0	0	0	0	0	1	0	0	0	1	0	0	0	0	0
OTU0900	0	0	0	0	0	0	0	0	0	0	0	1	0	23	6	21	1	8	7	1	0
OTU0901	0	0	0	1	0	0	0	0	0	0	0	0	0	0	0	0	0	0	0	0	0
OTU0902	0	0	0	0	0	0	0	0	0	0	0	0	0	0	0	0	0	1	0	0	0
OTU0903	0	0	1	0	0	0	1	0	0	1	0	8	2	84	2	2	0	7	2	0	3
OTU0904	0	0	0	0	0	0	1	0	0	0	0	0	0	0	0	0	0	0	0	0	0
OTU0905	0	0	0	0	0	0	0	0	0	0	0	0	1	0	0	0	0	0	0	0	0
OTU0907	0	0	1	0	0	0	0	0	0	0	0	0	0	20	3	1	0	6	0	1	0
OTU0908	0	0	0	0	0	0	0	0	0	0	0	0	0	0	0	0	0	1	0	0	0
OTU0909	0	0	0	0	0	0	0	0	0	0	0	0	0	5	0	0	0	0	1	0	0
OTU0910	0	0	0	0	0	0	0	0	0	0	0	0	0	0	1	1	0	1	0	0	0
OTU0911	0	0	0	0	0	0	0	0	0	0	0	0	0	7	0	1	0	2	0	0	0
OTU0912	0	0	0	0	0	0	0	0	0	0	0	1	2	4	0	0	0	0	1	0	0
OTU0914	0	0	0	0	0	0	0	0	0	0	0	0	0	1	0	0	0	0	2	0	0
OTU0915	0	0	0	0	0	0	0	0	0	0	0	0	0	1	0	0	0	0	0	0	0
OTU0916	0	0	0	0	0	0	0	0	0	0	0	0	0	0	0	1	0	0	0	0	0
OTU0917	0	0	0	0	0	0	0	0	0	0	0	0	0	1	0	0	0	0	0	0	0
OTU0918	0	0	0	0	0	0	1	0	0	0	0	0	0	0	0	0	0	0	0	0	0
OTU0919	0	0	0	0	0	0	0	0	0	0	0	0	0	2	1	5	0	1	0	0	0
OTU0921	0	0	0	0	0	0	0	0	0	0	0	0	0	1	0	0	0	10	5	0	0
OTU0922	0	0	0	0	1	0	0	0	0	0	0	0	0	12	2	1	0	0	1	3	0
OTU0923	0	0	0	0	0	0	0	1	0	0	0	0	0	0	1	1	0	0	1	0	0
OTU0924	0	0	1	0	1	0	0	0	0	1	0	0	0	0	1	1	0	0	0	0	0
OTU0925	0	1	2	2	2	1	1	1	0	2	1	1	4	8	1	3	0	3	1	0	0
OTU0926	0	0	1	0	2	0	0	1	0	0	1	0	1	8	1	0	0	0	0	1	0
OTU0927	0	1	1	2	2	0	4	3	1	3	3	1	0	0	0	0	0	0	0	0	0
OTU0928	0	0	0	0	0	0	1	0	0	0	0	0	0	0	0	0	0	0	0	0	0
OTU0929	0	0	0	0	0	0	0	1	0	0	2	0	0	0	0	12	0	4	3	0	0
OTU0930	0	0	0	0	0	0	0	0	0	0	1	0	0	0	0	0	0	0	0	0	0
OTU0933	0	0	0	0	0	0	0	0	0	0	0	0	0	1	0	0	0	1	0	0	0
OTU0934	0	0	0	0	0	0	0	0	0	0	0	0	0	54	1	0	0	10	4	0	0
OTU0936	0	0	0	0	1	0	0	0	0	0	0	0	0	0	0	0	0	0	0	0	0
OTU0937	0	0	1	1	1	3	0	1	2	0	2	0	0	8	0	0	0	0	0	0	0
OTU0938	0	0	0	0	0	1	0	0	0	0	0	0	0	0	1	0	0	0	0	0	0
OTU0939	0	0	1	0	2	0	2	2	0	3	0	0	0	0	0	0	0	0	0	0	0
OTU0940	0	0	0	0	0	0	0	0	1	0	0	1	5	2	47	2	2	0	11	1	0
OTU0941	0	0	0	0	0	0	0	0	1	0	0	0	0	0	0	0	0	0	0	0	0
OTU0942	0	0	0	0	1	0	0	1	0	0	0	0	0	1	0	0	0	0	0	1	0
OTU0943	0	0	0	0	0	0	0	0	0	0	0	0	0	0	0	1	0	0	0	0	0
OTU0944	0	0	0	0	0	0	1	0	0	0	0	0	0	0	0	1	0	0	0	0	0
OTU0945	0	0	0	1	0	0	0	1	0	0	0	0	0	0	0	0	0	0	0	1	0
OTU0946	0	0	0	0	0	0	0	1	0	0	0	0	0	0	0	0	0	0	0	0	0
OTU0947	0	0	0	0	0	0	0	0	0	0	0	0	0	0	0	0	0	3	0	0	0
OTU0948	0	0	0	0	1	0	0	1	0	1	0	0	0	0	0	0	0	0	0	0	0
OTU0949	0	0	0	0	0	0	0	1	0	0	0	0	0	0	0	0	0	0	0	0	0
OTU0950	0	0	0	0	0	0	0	0	0	0	1	0	0	0	0	0	0	0	0	0	0
OTU0951	0	0	0	0	1	0	0	0	0	0	0	0	0	0	0	0	0	0	0	0	0
OTU0952	0	0	4	1	2	0	0	2	0	0	0	0	0	1	0	0	0	0	0	0	0
OTU0953	0	2	5	2	0	0	6	2	1	1	2	0	0	0	1	0	0	0	0	0	0
OTU0954	0	0	0	0	0	0	0	0	0	0	0	0	0	1	0	0	0	0	0	0	0
OTU0955	0	0	1	0	0	0	0	0	0	0	0	0	0	0	0	0	0	0	0	0	0
OTU0956	0	0	4	0	2	2	1	6	1	3	2	2	1	3	0	12	1	1	2	1	0
OTU0957	0	1	1	0	0	0	0	0	0	0	0	0	0	0	0	0	0	0	0	0	0
OTU0958	0	0	3	1	1	2	0	0	0	0	0	0	0	0	0	0	0	0	0	0	0
OTU0959	0	0	1	0	4	2	2	2	1	1	1	0	0	1	0	0	0	0	0	0	0
OTU0960	0	1	1	0	0	0	0	1	0	1	1	1	1	1	0	0	1	0	0	0	0
OTU0961	0	0	8	0	0	0	1	0	0	0	1	0	0	16	4	14	2	1	0	2	0
OTU0962	0	0	0	0	0	1	1	0	40	0	0	0	1	3	0	0	0	0	0	0	0
OTU0963	0	0	1	1	0	0	0	1	0	0	0	0	3	0	0	0	0	0	1	0	0
OTU0964	0	0	0	0	0	1	0	0	0	0	0	0	0	0	0	0	0	0	0	0	0
OTU0965	0	0	0	0	0	0	1	0	0	0	0	1	1	2	1	12	3	1	3	0	0
OTU0966	0	0	0	0	0	0	0	0	0	0	0	1	0	0	0	0	0	0	0	0	0
OTU0967	0	0	0	0	1	0	0	0	0	0	0	0	0	0	0	0	0	0	0	0	0
OTU0968	0	0	1	0	0	1	1	1	0	2	0	0	0	0	0	0	0	1	0	0	0
OTU0969	0	1	1	4	1	1	1	0	0	1	5	0	0	0	2	0	0	0	3	0	0
OTU0971	0	0	0	0	0	0	0	0	0	0	0	1	0	0	0	0	0	0	0	0	0
OTU0972	0	0	0	0	0	0	0	1	0	0	0	0	0	0	0	0	0	0	0	0	0
OTU0973	0	0	2	1	2	1	0	3	1	3	1	5	5	5	0	2	0	2	3	0	0
OTU0974	0	0	0	1	0	0	0	0	0	0	0	0	0	0	0	0	0	0	0	0	0
OTU0977	0	0	1	0	0	0	0	0	0	0	0	1	0	0	0	0	0	0	0	0	0
OTU0978	0	1	1	1	0	0	1	0	0	1	0	0	2	7	0	0	0	0	0	0	0
OTU0979	0	0	0	0	0	1	0	0	0	0	0	0	0	0	0	0	0	0	0	0	0
OTU0980	0	1	1	1	1	1	1	0	1	1	2	0	0	0	0	0	0	0	1	0	0
OTU0981	0	1	3	0	0	0	0	0	0	0	0	1	0	1	0	0	0	0	0	0	0
OTU0982	0	1	6	1	2	5	5	1	3	1	1	12	2	1	6	4	1	4	1	1	5
OTU0983	0	0	0	1	0	1	1	0	0	0	1	1	1	0	0	0	0	0	0	0	0
OTU0984	0	0	0	0	0	0	0	0	0	0	0	0	0	1	0	0	0	0	0	0	0
OTU0985	0	0	0	0	1	0	0	0	0	0	0	0	0	0	0	0	1	0	0	0	0
OTU0986	0	0	0	0	0	0	0	0	0	0	0	0	0	0	0	0	0	1	0	0	0
OTU0987	0	0	0	0	0	0	0	0	2	0	0	0	0	0	0	0	0	0	1	0	0
OTU0988	0	0	0	0	0	0	0	0	0	0	0	1	0	18	2	11	0	0	0	1	0
OTU0989	0	0	0	0	1	0	0	0	0	0	0	0	0	0	0	0	0	0	0	1	0
OTU0990	0	0	0	0	0	0	0	0	0	0	0	0	0	16	0	0	0	0	0	0	0
OTU0991	0	0	0	1	0	0	0	0	0	0	0	2	0	0	0	0	0	0	0	0	0
OTU0992	0	0	0	0	0	0	0	0	1	0	0	0	0	0	0	0	0	0	0	0	0
OTU0993	0	0	0	0	0	1	0	0	0	0	0	1	0	0	0	0	0	0	0	1	0
OTU0994	0	1	0	1	0	0	0	2	0	0	0	0	0	0	0	0	0	0	0	0	0
OTU0995	0	0	0	0	0	0	0	0	0	0	0	0	0	1	0	0	0	0	0	0	0
OTU0996	0	0	0	0	0	0	0	0	0	0	0	0	0	1	0	0	0	0	0	0	0
OTU0997	0	0	0	0	0	0	0	0	1	0	0	0	0	0	0	0	0	0	0	0	0
OTU0998	0	0	0	0	0	0	1	0	0	0	0	0	0	0	0	0	0	0	0	0	0
OTU0999	0	0	5	2	0	1	0	2	1	1	0	1	0	17	2	11	0	0	0	1	0
OTU1001	0	0	2	1	0	1	0	1	0	3	0	0	0	1	1	0	0	0	0	0	0
OTU1002	0	1	8	0	1	2	1	0	3	4	0	8	9	12	0	0	0	0	2	0	0
OTU1005	0	1	0	2	0	0	1	0	2	1	0	0	0	0	0	0	0	0	0	0	0
OTU1006	0	0	2	0	1	0	1	0	0	1	0	1	0	2	0	0	0	0	0	0	0
OTU1007	0	0	1	1	0	0	0	0	1	0	0	0	0	1	0	0	0	2	0	0	0
OTU1008	0	0	1	0	0	0	0	0	0	0	0	0	0	0	0	0	0	0	0	0	0
OTU1009	0	0	2	0	1	0	1	0	1	1	1	0	0	1	0	0	0	0	0	0	0
OTU1010	0	0	0	0	1	0	0	0	0	0	0	0	0	0	0	0	0	0	0	0	0
OTU1011	0	0	0	0	0	0	0	0	0	0	1	0	0	0	0	0	0	0	0	0	0
OTU1012	0	0	0	0	1	1	0	1	0	2	0	0	0	0	0	0	0	0	0	0	0
OTU1013	0	0	2	2	1	0	0	1	0	0	0	0	0	0	0	0	0	1	1	0	0
OTU1014	0	0	0	0	0	0	0	0	0	0	0	1	0	0	0	0	0	0	0	0	0
OTU1015	0	0	0	0	0	0	0	0	1	0	0	0	0	0	0	0	0	0	0	0	0
OTU1016	0	0	4	1	1	4	1	0	1	2	0	2	0	1	0	3	0	3	0	0	0
OTU1017	0	1	286	2	1	0	0	0	1	2	1	6	0	10	0	3	0	6	2	0	0
OTU1018	0	0	0	0	0	0	1	0	0	0	0	0	0	0	0	0	0	0	0	1	0
OTU1019	0	0	1	0	0	1	0	0	0	0	0	1	0	0	0	0	0	0	0	0	0
OTU1020	0	0	1	1	0	1	1	0	0	1	0	0	0	3	1	0	0	2	5	0	0
OTU1021	0	0	0	0	1	0	0	0	0	0	0	0	0	0	0	0	0	0	0	0	0
OTU1022	0	0	0	1	0	0	0	0	0	0	0	1	0	0	0	0	0	0	0	0	0
OTU1023	0	1	0	0	0	0	0	0	0	0	0	0	0	0	0	0	0	0	0	0	0
OTU1025	0	0	1	0	0	1	0	0	0	0	0	0	0	0	0	0	0	0	0	0	0
OTU1026	0	0	1	0	0	0	0	0	0	0	0	0	0	0	0	0	0	0	0	0	0
OTU1027	0	0	1	0	0	0	0	0	0	0	0	0	0	0	0	0	0	0	0	0	0
OTU1028	0	1	1	0	1	2	1	1	1	1	0	0	0	0	0	0	0	0	0	0	0
OTU1029	0	1	0	0	1	0	0	0	1	0	0	0	0	1	0	0	0	0	0	0	0
OTU1030	0	0	0	0	0	0	0	0	0	0	0	1	0	0	1	0	0	0	0	0	0
OTU1031	0	0	0	0	1	0	0	0	0	0	0	0	0	0	0	0	0	0	0	0	0
OTU1032	0	0	1	0	0	0	0	1	0	0	0	0	0	0	0	0	0	0	0	1	0
OTU1033	0	0	0	0	0	0	0	0	0	1	0	0	0	0	0	0	0	0	0	0	0
OTU1034	0	0	3	1	1	1	1	1	1	1	3	0	1	2	5	2	0	53	1	1	0
OTU1035	0	0	1	0	0	0	0	0	1	2	0	0	0	1	0	1	0	0	0	0	0
OTU1036	0	0	0	0	1	0	1	0	0	1	0	0	0	0	0	0	0	0	1	0	0
OTU1037	0	0	4	1	1	0	0	1	0	0	0	0	0	0	0	0	0	0	0	0	0
OTU1038	0	0	1	1	0	0	0	0	0	0	2	0	0	0	0	0	0	0	0	0	0
OTU1039	0	0	0	0	0	0	1	0	0	0	0	1	0	0	0	0	0	0	0	0	0
OTU1040	0	0	1	1	0	2	0	3	2	1	0	0	1	0	0	0	0	0	0	0	0
OTU1041	0	0	0	0	0	0	1	0	0	0	0	0	0	0	0	0	0	0	0	0	0
OTU1043	0	0	0	0	1	0	0	0	0	0	0	0	0	0	0	1	0	0	0	0	0
OTU1044	0	0	3	3	0	0	0	1	0	2	2	0	0	0	0	0	0	0	0	0	0
OTU1045	0	0	1	1	0	0	1	1	0	0	0	0	0	0	0	0	0	0	0	0	0
OTU1046	0	0	0	0	1	0	0	0	0	1	0	0	0	1	0	1	0	0	0	0	0
OTU1047	0	0	0	0	0	1	0	0	0	0	0	0	0	0	0	0	0	0	0	0	0
OTU1048	0	1	0	0	0	0	0	0	0	0	0	1	1	0	0	1	0	1	0	0	0
OTU1049	0	0	1	0	0	0	0	0	0	0	0	0	0	0	0	0	0	0	0	0	0
OTU1050	0	0	0	0	0	0	1	1	0	0	0	0	0	0	0	0	0	0	0	0	0
OTU1051	0	0	1	0	0	0	0	0	1	1	0	0	1	0	0	0	0	0	0	0	0
OTU1052	0	0	1	0	1	0	0	0	0	0	0	0	0	0	0	0	0	0	0	0	0
OTU1053	0	0	0	0	0	0	0	0	0	0	0	0	1	0	0	0	0	0	0	0	0
OTU1054	0	0	0	0	0	0	0	0	0	0	0	0	0	0	0	0	0	0	1	0	0
OTU1055	0	0	1	0	0	0	0	0	0	0	0	0	3	0	0	1	0	0	7	4	1
OTU1056	0	0	0	0	0	0	0	0	0	0	1	0	0	3	0	0	0	1	0	0	0
OTU1057	0	0	1	4	2	2	0	0	1	0	2	0	1	0	0	0	0	0	0	0	0
OTU1058	0	1	0	0	0	1	0	0	0	0	0	0	0	0	0	0	0	0	0	0	0
OTU1060	0	0	0	1	0	0	0	0	0	0	0	0	0	0	0	0	0	0	0	0	0
OTU1061	0	0	1	0	1	1	0	0	0	0	2	0	0	0	0	0	0	1	0	0	0
OTU1062	0	0	0	0	0	0	0	0	0	0	0	0	1	0	0	0	0	0	0	0	0
OTU1063	0	0	0	0	0	1	1	0	0	0	0	0	0	0	0	0	0	0	0	0	0
OTU1064	0	0	1	1	0	1	1	2	0	0	0	1	0	2	0	0	0	1	1	0	0
OTU1067	0	0	0	1	1	0	0	0	0	0	1	0	0	2	0	1	0	0	0	1	0
OTU1068	0	1	0	0	1	1	0	0	0	0	0	0	0	0	0	0	0	0	0	0	0
OTU1069	0	0	0	0	0	1	0	0	0	0	0	0	0	0	0	0	0	0	0	0	0
OTU1070	0	0	0	0	1	0	0	0	0	1	0	0	0	0	0	0	0	0	0	0	0
OTU1071	0	0	0	0	0	0	1	0	0	0	1	0	0	0	0	0	0	0	0	0	0
OTU1072	0	0	0	0	1	0	0	0	0	0	0	0	0	0	0	0	0	0	0	0	0
OTU1073	0	0	1	0	0	0	0	0	0	0	0	1	0	1	0	0	0	0	0	0	0
OTU1074	0	0	0	0	1	0	0	0	0	0	0	0	0	0	0	0	1	0	0	0	0
OTU1075	0	35	229	60	65	77	48	97	38	79	21	0	0	0	0	0	0	2	0	0	0
OTU1076	0	0	0	0	0	0	0	0	1	0	0	0	0	0	1	0	0	0	0	0	0
OTU1077	0	0	0	0	0	0	0	0	0	0	0	0	0	2	0	0	0	0	1	0	0
OTU1078	0	0	0	0	1	0	0	0	0	0	0	0	0	0	0	0	0	0	0	0	0
OTU1079	0	35	230	3	66	79	50	98	2	82	22	0	0	1	1	0	0	3	2	0	0
OTU1080	0	35	50	111	50	57	88	175	28	163	2	4	0	0	0	1	0	2	0	0	0
OTU1081	0	0	2	0	0	0	2	0	0	0	0	0	0	0	0	0	0	0	0	0	0
OTU1082	0	2	0	0	0	2	0	2	2	0	0	11	0	0	0	0	0	0	0	0	2
OTU1083	0	0	1	0	0	0	0	0	0	0	0	1	0	1	0	0	0	0	0	0	0
OTU1084	0	0	0	0	0	0	0	0	0	1	0	0	0	0	0	0	0	0	0	0	0
OTU1085	0	0	0	0	0	0	0	0	0	0	0	2	0	0	0	0	1	0	0	0	0
OTU1086	0	0	0	0	0	0	0	0	0	0	0	2	0	0	0	0	1	0	0	0	0
OTU1089	0	0	0	0	0	0	0	0	0	0	0	54	0	0	0	1	0	0	0	1	1
OTU1090	0	0	0	0	0	0	0	0	0	0	0	0	0	0	1	0	0	0	0	0	0
OTU1091	0	1	4	0	0	2	2	1	1	1	1	0	1	0	1	0	0	1	1	0	0
OTU1092	0	0	2	0	0	0	0	0	1	0	0	0	0	0	0	0	0	0	0	0	0
OTU1093	0	0	1	0	0	0	0	0	0	0	0	0	0	0	0	0	0	0	0	0	0
OTU1094	0	3	32	1	8	0	3	12	4	0	12	1	0	4	0	0	0	0	0	0	0
OTU1095	0	0	1	0	0	2	0	0	0	1	0	1	0	0	0	0	1	0	0	0	0
OTU1096	0	0	0	0	0	0	0	0	0	1	0	0	1	0	0	0	0	0	0	1	0
OTU1097	0	0	0	0	0	0	0	0	0	0	0	0	9	1	1	3	0	3	42	1	3
OTU1098	0	0	0	0	0	0	0	0	0	0	0	5	1	6	1	41	1	0	12	0	0
OTU1099	0	4	5	2	2	5	2	12	4	5	2	12	0	61	8	7	4	0	0	0	0
OTU1100	0	0	0	0	0	0	0	0	0	1	1	0	0	0	0	0	0	0	0	0	0
OTU1101	0	0	0	0	0	0	0	0	0	2	0	0	0	0	0	0	0	0	1	0	0
OTU1102	0	0	0	0	0	0	0	0	0	0	0	0	0	0	0	0	0	0	1	0	0
OTU1103	0	0	0	0	0	0	0	0	0	0	0	0	0	0	0	0	0	0	2	0	0
OTU1104	0	0	1	0	0	0	0	0	0	0	0	0	0	0	0	0	0	0	0	0	0
OTU1106	0	0	0	0	0	0	0	0	0	0	0	0	0	0	1	0	0	0	0	0	0
OTU1108	0	0	1	1	0	0	1	1	0	0	0	0	0	0	0	0	0	0	0	0	0
OTU1109	0	0	0	0	1	0	0	0	0	0	0	0	0	0	0	0	0	0	0	1	0
OTU1112	0	0	4	1	60	65	34	2	1	2	0	1	0	2	0	0	0	0	0	0	0
OTU1113	0	32	173	57	1	0	3	80	27	89	50	0	2	0	0	0	0	0	0	0	0
OTU1114	0	0	0	0	0	0	0	0	0	0	0	10	0	2	0	0	0	0	0	0	0
OTU1115	0	0	0	0	0	0	0	0	0	0	0	0	0	0	1	0	0	0	0	0	0
OTU1116	0	0	0	0	0	0	0	1	0	0	0	0	0	0	0	0	0	0	0	0	0
OTU1117	0	1	22	0	5	3	22	7	1	9	2	11	0	1	0	0	0	0	0	0	3
OTU1118	0	0	0	0	0	0	0	1	0	0	0	2	0	1	0	0	0	0	0	0	0
OTU1119	0	0	0	0	0	0	1	0	0	0	0	1	0	2	1	4	1	1	1	1	0
OTU1120	0	0	0	0	0	0	0	0	0	0	0	1	0	6	0	0	0	1	0	0	0
OTU1122	0	0	0	0	0	0	0	0	0	0	0	0	0	0	0	0	0	0	1	0	0
OTU1123	0	1	4	0	1	1	1	1	0	3	0	0	0	0	0	0	0	0	0	0	0
OTU1124	0	33	171	56	0	64	1	80	26	0	50	0	2	1	0	0	0	0	0	0	0
OTU1125	0	0	0	0	0	0	0	0	0	0	0	0	1	1	0	0	0	0	0	0	0
OTU1126	0	1	1	1	1	0	0	1	0	0	0	0	0	0	3	0	0	0	0	0	0
OTU1127	0	0	0	0	0	0	0	0	0	0	0	10	0	0	0	0	0	0	0	0	0
OTU1128	0	0	1	0	0	0	0	0	0	0	0	0	0	0	0	0	0	0	0	0	0
OTU1129	0	0	0	0	0	0	0	0	0	0	0	0	0	2	0	0	0	0	0	0	0
OTU1130	0	0	0	0	0	0	0	0	0	0	0	0	0	2	0	0	0	0	0	0	0
OTU1131	0	0	0	0	0	0	0	0	0	0	0	0	0	0	0	2	0	0	0	0	0
OTU1132	0	0	0	0	0	0	0	0	0	0	0	0	0	2	0	0	0	0	0	0	0
OTU1134	0	0	0	0	0	0	0	0	0	0	0	0	0	2	0	0	0	3	0	0	0
OTU1136	0	0	0	0	0	0	0	0	0	0	0	0	0	0	0	0	0	0	1	0	0
OTU1137	0	0	0	0	0	0	0	0	0	0	0	1	0	0	0	0	0	0	0	1	0
OTU1139	0	0	0	0	0	0	0	0	0	0	0	142	0	1	0	0	0	0	0	3	0
OTU1140	0	0	0	0	0	0	0	0	0	0	0	0	0	0	0	0	0	0	1	0	0
OTU1142	0	0	0	0	0	0	0	0	0	0	0	12	0	0	2	1	0	0	0	27	1
OTU1143	0	0	0	0	1	0	0	0	1	1	1	0	0	1	0	0	0	0	0	0	0
OTU1144	0	1	2	0	0	2	0	0	2	0	0	1	0	0	0	0	1	1	0	0	0
OTU1146	0	1	4	0	1	0	0	1	0	1	1	0	0	0	0	0	0	0	0	0	0
OTU1147	0	0	0	0	0	0	0	0	0	0	0	31	0	0	0	0	0	0	0	0	0
OTU1148	0	0	0	0	0	0	0	0	0	0	0	0	0	1	0	0	0	0	0	0	0
OTU1152	0	0	0	0	0	0	0	0	0	0	0	0	0	0	0	0	0	0	0	2	0
OTU1153	0	0	0	0	0	0	0	1	0	0	0	15	0	1	1	1	0	0	0	0	0
OTU1154	0	0	0	0	0	0	0	0	0	0	0	0	0	146	0	0	0	23	46	0	0
OTU1156	0	0	0	0	0	0	0	0	0	0	0	16	0	0	0	0	0	0	0	0	0
OTU1157	0	0	0	1	0	0	0	0	0	0	0	1	0	0	0	0	0	0	0	5	0
OTU1158	0	0	0	0	0	0	0	0	0	0	0	0	0	0	0	0	0	0	0	1	0
OTU1159	0	0	0	0	0	0	0	0	0	0	0	0	0	0	0	0	0	0	0	1	0
OTU1160	0	0	0	0	1	0	0	0	0	0	0	0	0	0	0	0	0	0	0	0	0
OTU1162	0	0	1	0	0	0	0	0	0	0	0	0	0	0	1	0	0	0	0	0	0
OTU1164	0	3	1	0	1	2	1	0	0	0	0	0	0	0	0	0	0	0	0	0	0
OTU1165	0	0	0	1	0	0	0	0	0	0	0	0	0	0	0	0	0	0	0	0	0
OTU1166	0	1	0	0	0	0	0	1	0	0	0	0	0	0	1	2	0	0	0	0	0
OTU1167	0	1	0	0	0	0	0	0	0	0	0	1	1	0	1	1	0	0	0	0	0
OTU1168	0	0	1	0	0	0	0	0	0	0	0	0	0	0	0	0	0	0	0	0	0
OTU1169	0	0	0	0	1	0	1	0	0	0	0	0	0	0	0	0	0	0	0	0	0
OTU1170	0	1	0	0	0	0	0	0	0	0	0	0	0	0	0	0	0	0	0	0	0
OTU1171	0	0	0	0	0	0	0	0	0	0	0	0	0	1	0	0	0	0	0	0	0
OTU1172	0	2	56	16	20	16	7	20	2	21	6	1	1	7	4	1	2	4	7	2	0
OTU1176	0	0	0	0	0	0	0	0	0	1	0	0	0	0	0	1	0	1	0	0	0
OTU1177	0	1	1	0	2	0	0	3	2	0	0	1	0	0	4	0	1	0	0	0	0
OTU1178	0	19	1110	30	45	26	31	71	19	32	17	3	1	10	40	4	1	17	1	2	0
OTU1179	0	0	10	3	0	1	1	1	0	2	1	0	0	6	0	0	0	2	0	0	0
OTU1180	0	0	3	1	1	1	0	1	1	1	0	0	0	1	0	1	0	1	0	0	0
OTU1181	0	1	3	0	0	1	0	1	0	0	2	0	0	3	0	0	0	2	0	0	0
OTU1182	0	1	1	0	0	0	1	0	1	1	0	2	0	2	0	0	1	1	2	0	0
OTU1183	0	6	113	21	4	5	3	30	6	1	6	0	0	2	2	2	1	1	1	0	0
OTU1184	0	0	0	0	0	0	0	0	0	0	0	0	0	2	0	0	0	0	0	0	0
OTU1185	0	0	1	0	0	0	0	0	0	0	0	0	0	0	0	0	0	0	0	0	0
OTU1186	0	0	0	0	0	0	0	0	0	0	0	0	0	3	0	0	0	0	1	0	0
OTU1187	0	0	1	1	1	1	0	1	0	0	0	0	2	21	1	1	0	3	2	9	0
OTU1188	0	1	1	0	0	0	2	0	0	0	2	0	0	2	0	0	0	0	0	0	0
OTU1189	0	1	5	6	4	4	4	4	7	6	2	0	1	50	5	34	7	10	45	5	1
OTU1190	0	0	0	0	0	0	0	0	0	0	0	0	1	0	0	0	0	0	0	0	0
OTU1191	0	4	38	10	7	12	3	11	10	7	2	1	5	31	4	3	2	14	9	0	0
OTU1193	0	0	9	1	1	0	2	0	0	1	0	0	0	4	0	0	0	0	1	0	0
OTU1194	0	0	0	0	0	0	0	0	0	0	0	0	0	1	0	0	0	2	0	0	0
OTU1195	0	0	0	0	0	0	0	0	0	0	0	0	0	1	0	0	1	0	1	0	0
OTU1196	0	0	0	0	0	0	0	0	0	0	0	0	0	1	0	1	0	0	0	0	0
OTU1197	0	2	4	2	3	4	0	3	2	5	1	3	0	8	5	6	0	2	2	3	0
OTU1198	0	1	0	2	2	2	0	3	0	2	0	1	0	1	7	2	0	2	2	0	0
OTU1199	0	1	0	0	0	1	0	0	0	0	0	0	0	40	0	0	0	0	1	0	0
OTU1200	0	0	1	0	0	0	2	0	0	1	0	1	7	3	0	31	1	1	35	2	0
OTU1201	0	0	0	0	0	0	0	0	0	0	0	0	0	0	2	0	0	0	0	0	0
OTU1202	0	0	1	0	0	0	0	0	0	0	0	0	0	0	0	0	0	0	0	0	0
OTU1203	0	0	0	0	0	0	1	0	0	0	0	0	0	1	0	0	0	0	0	0	0
OTU1204	0	1	39	1	1	3	1	1	2	0	2	0	0	2	4	3	1	2	1	0	0
OTU1205	0	0	0	1	1	1	0	0	0	1	0	0	0	3	0	0	0	0	3	1	0
OTU1206	0	0	3	0	0	0	0	0	0	0	0	0	0	0	0	1	0	0	0	0	0
OTU1207	0	1	0	1	0	0	0	0	0	1	0	0	0	13	0	2	0	8	2	0	0
OTU1208	0	1	2	0	0	0	0	0	0	0	0	0	1	7	0	0	0	1	1	0	0
OTU1209	0	128	6834	222	266	252	174	424	113	449	122	38	32	66	58	22	4	14	16	4	0
OTU1210	0	0	10	0	0	3	2	0	0	2	3	0	0	0	0	0	0	3	1	0	0
OTU1211	0	0	9	13	0	0	2	2	0	2	1	1	4	18	1	8	3	6	7	3	0
OTU1212	0	0	4	1	0	1	1	2	0	0	0	3	2	3	4	3	0	1	0	0	0
OTU1213	0	0	6	1	1	0	1	1	1	1	0	0	0	2	0	0	0	1	0	0	0
OTU1214	0	0	1	1	0	0	0	0	0	1	1	0	0	0	0	0	0	0	0	0	0
OTU1215	0	0	0	1	0	0	0	0	0	0	0	1	2	0	0	0	0	1	0	0	0
OTU1216	0	0	1	1	1	0	0	1	1	1	1	17	4	2	0	3	0	0	1	2	2
OTU1217	0	0	0	0	0	0	0	0	0	0	0	0	0	2	1	0	0	0	0	0	0
OTU1218	0	0	3	0	0	0	3	0	0	1	0	37	40	25	5	33	7	10	42	6	0
OTU1219	0	0	8	0	1	0	0	1	1	0	3	0	0	2	0	0	0	0	3	0	0
OTU1220	0	0	0	0	0	0	0	0	1	0	0	0	0	0	0	0	0	0	0	0	0
OTU1221	0	0	0	0	0	0	0	0	0	0	0	0	0	9	0	0	0	0	0	0	0
OTU1222	0	0	1	0	0	1	0	0	0	1	0	1	0	0	0	0	0	0	0	0	0
OTU1224	0	0	0	0	0	0	0	0	0	0	0	0	0	2	0	0	0	0	0	0	0
OTU1225	0	1	2	2	0	0	1	1	3	0	0	2	48	60	5	19	3	10	12	9	0
OTU1226	0	0	4	0	3	1	2	2	0	0	0	0	3	8	9	7	0	2	3	1	0
OTU1227	0	0	2	0	0	0	0	0	0	0	0	0	0	0	0	1	0	0	0	0	0
OTU1228	0	2	5	2	6	3	2	1	2	2	0	2	2	5	3	0	1	2	1	0	0
OTU1229	0	0	3	0	0	0	0	0	0	0	0	0	0	2	0	0	0	0	0	0	0
OTU1230	0	0	2	1	2	0	1	3	1	21	0	0	0	25	12	1	0	1	1	0	0
OTU1231	0	0	0	0	0	0	0	0	0	0	0	0	0	2	0	2	0	0	0	1	0
OTU1232	0	0	0	0	0	0	0	0	0	0	0	0	0	1	0	0	0	0	0	0	0
OTU1233	0	3	2	4	2	3	2	1	3	3	4	16	2	0	1	2	0	2	0	1	0
OTU1234	0	0	0	0	0	1	0	1	0	0	0	0	0	0	0	0	0	0	0	0	0
OTU1235	0	1	4	1	0	0	3	1	3	1	3	0	2	2	0	2	0	2	1	2	0
OTU1237	0	0	1	0	0	0	0	0	0	0	0	0	1	2	0	0	0	4	2	0	0
OTU1238	26	1	434	0	0	1	3	1	1	4	1	1	0	16	5	3	0	2	4	0	0
OTU1239	0	0	0	0	0	0	0	0	1	0	0	0	0	0	0	0	0	0	0	0	0
OTU1240	0	1	1	0	1	0	0	1	0	0	0	0	0	1	0	0	0	0	0	0	0
OTU1241	0	0	0	0	0	1	0	1	0	0	0	0	0	0	1	0	0	0	0	0	0
OTU1242	0	0	0	0	0	0	1	0	0	0	0	0	0	0	0	2	0	0	2	0	0
OTU1243	0	0	0	0	0	0	0	0	1	0	0	2	0	1	2	0	0	0	0	1	1
OTU1244	0	1	2	2	4	1	2	2	3	5	1	2	3	1	1	1	0	0	0	0	0
OTU1245	0	0	1	0	1	0	1	0	0	0	0	2	1	0	1	1	0	0	1	0	0
OTU1246	0	0	0	0	0	0	1	1	1	0	0	0	0	1	1	0	0	0	0	0	0
OTU1247	0	1	5	3	2	1	2	1	2	2	3	2	1	2	5	2	0	1	2	1	0
OTU1248	0	1	4	2	2	0	1	1	3	2	1	1	2	1	3	2	0	0	0	1	0
OTU1249	0	0	0	0	0	1	0	0	0	0	0	0	0	0	0	2	0	0	1	0	0
OTU1250	0	0	0	0	0	0	0	0	0	0	0	0	0	0	1	0	0	0	0	0	0
OTU1251	0	2	5	3	2	0	0	2	1	3	1	1	2	10	0	2	0	2	2	0	0
OTU1252	0	1	2	0	0	1	0	0	2	2	1	0	0	1	2	2	1	2	2	0	0
OTU1253	0	0	13	0	0	0	0	0	1	1	0	0	0	0	0	0	0	0	1	0	0
OTU1254	0	1	0	1	0	0	0	0	0	0	0	0	1	3	2	2	0	0	1	5	0
OTU1255	0	0	0	0	0	0	0	0	1	0	0	0	0	0	0	0	0	0	0	0	0
OTU1256	0	0	9	0	0	0	1	0	0	0	0	1	0	1	0	0	0	0	0	0	0
OTU1257	0	7	17	12	8	10	3	12	4	9	7	0	0	13	4	1	0	2	4	2	0
OTU1259	0	0	0	0	0	1	0	0	0	0	0	0	0	1	1	0	0	1	0	0	0
OTU1260	0	0	1	0	0	1	0	1	0	0	0	0	0	2	0	0	0	1	0	0	0
OTU1261	0	0	7	1	3	1	1	0	1	2	0	4	4	5	11	7	0	4	1	1	2
OTU1262	0	0	4	2	1	4	0	4	0	1	2	0	0	1	1	2	0	0	0	1	0
OTU1263	0	0	2	0	0	0	0	0	2	0	0	0	1	0	1	0	0	0	1	0	0
OTU1264	0	0	0	0	0	0	0	0	0	1	0	0	1	1	0	2	0	1	0	0	0
OTU1265	0	0	2	1	1	1	1	1	0	1	0	27	6	34	14	60	2	6	5	5	0
OTU1267	0	0	2	0	3	1	0	1	0	0	1	0	0	0	0	0	0	0	1	0	0
OTU1270	0	0	0	0	0	0	0	0	0	0	0	1	0	0	0	0	0	0	0	0	0
OTU1271	0	0	0	0	0	0	1	0	0	0	0	0	1	0	0	0	0	0	0	0	0
OTU1273	0	0	0	0	0	0	0	0	0	0	0	0	0	1	0	0	0	0	0	0	0
OTU1274	0	0	0	0	1	1	0	0	2	0	0	0	0	0	0	0	0	0	0	0	0
OTU1275	0	0	0	0	1	0	0	0	0	0	0	0	0	1	0	0	0	1	0	0	0
OTU1276	0	0	0	0	1	0	0	0	1	0	0	0	0	0	0	0	0	0	0	0	0
OTU1277	0	7	3	0	0	0	0	17	1	0	1	0	0	1	0	0	0	0	0	0	0
OTU1279	0	1	63	1	8	7	5	7	2	25	3	1	0	2	2	0	0	1	0	0	0
OTU1280	0	0	2	0	0	0	0	0	0	0	2	0	0	0	0	0	0	0	0	0	0
OTU1281	0	0	0	0	0	0	0	0	0	1	0	0	0	0	0	0	0	0	0	0	0
OTU1282	0	0	0	0	0	0	0	0	0	0	0	0	0	0	2	1	0	0	0	0	0
OTU1283	0	1	5	1	4	2	1	2	3	1	1	3	1	1	3	2	1	0	0	1	0
OTU1284	0	0	0	0	0	0	1	0	0	0	1	3	4	10	1	3	0	3	2	2	0
OTU1285	0	0	0	0	0	0	0	0	0	0	0	0	0	1	0	0	0	0	0	0	0
OTU1286	0	0	1	0	0	0	0	0	0	0	0	0	0	0	0	1	0	0	0	0	0
OTU1287	0	0	0	0	0	0	0	0	0	0	0	1	0	0	1	0	0	0	0	0	0
OTU1288	0	0	0	0	0	1	0	0	1	0	0	4	0	0	0	0	0	0	0	0	1
OTU1289	0	0	1	0	0	0	1	0	0	0	0	0	0	0	2	0	1	1	0	0	0
OTU1290	0	0	0	0	0	0	1	0	0	0	0	0	1	0	0	0	0	0	0	0	0
OTU1291	0	5	154	8	21	8	2	16	2	16	1	0	0	0	0	2	1	0	0	0	0
OTU1292	0	0	0	0	0	1	0	1	0	0	3	1	0	13	2	3	8	1	2	0	0
OTU1293	0	0	0	0	0	0	0	0	0	0	0	0	0	0	0	0	0	1	0	0	0
OTU1294	0	1	1	0	3	2	5	4	1	2	1	0	0	46	0	1	0	24	1	0	0
OTU1295	0	0	0	0	2	0	0	0	0	1	0	0	1	0	1	0	0	0	0	0	0
OTU1296	0	27	6	18	94	5	19	77	32	61	15	204	62	7	1	0	1	11	58	325	0
OTU1297	0	0	1	1	2	0	0	1	0	1	0	1	0	0	0	0	0	0	0	0	0
OTU1298	0	0	0	0	0	0	0	0	1	0	0	0	0	0	0	0	0	0	0	0	0
OTU1300	0	0	0	0	0	1	0	0	0	0	0	0	0	4	0	0	0	0	1	0	0
OTU1301	0	0	0	0	0	0	0	0	0	0	0	0	0	0	0	1	0	0	0	0	0
OTU1302	0	0	1	0	0	0	0	0	0	0	0	0	0	0	0	0	0	0	0	0	0
OTU1303	0	1	0	0	1	1	1	1	0	1	0	0	0	0	0	0	0	0	0	0	0
OTU1304	0	0	1	0	1	0	0	0	0	0	0	0	0	0	0	0	0	1	0	0	0
OTU1305	0	0	0	0	0	0	1	0	0	1	0	0	0	1	0	0	0	0	0	0	0
OTU1306	0	0	1	0	0	0	0	0	0	0	0	0	0	0	0	0	0	0	0	0	0
OTU1307	0	0	0	0	1	0	0	0	0	0	0	0	0	17	1	0	0	1	0	0	0
OTU1308	0	0	0	0	0	0	0	0	0	0	0	0	0	0	0	0	0	1	0	0	0
OTU1309	0	0	2	1	1	0	0	0	1	1	0	2	3	1	1	0	0	1	0	1	0
OTU1310	0	1	3	1	2	2	1	0	2	1	1	1	2	10	5	3	0	2	2	4	0
OTU1311	0	0	0	1	0	0	0	0	0	0	0	0	1	1	0	0	0	1	0	0	0
OTU1312	0	0	0	0	0	0	1	0	0	0	0	8	0	1	0	1	0	0	0	1	1
OTU1313	0	1	2	0	0	1	0	0	2	1	1	0	0	1	0	1	0	1	1	0	0
OTU1314	0	0	7	2	4	2	3	3	1	2	1	6	3	9	9	6	0	2	2	4	0
OTU1315	0	0	0	0	0	0	0	0	0	0	0	1	0	0	0	0	0	0	0	0	0
OTU1316	0	4	20	5	7	6	5	11	4	4	4	2	4	10	13	2	2	6	2	0	0
OTU1317	0	0	0	0	1	0	0	0	1	0	0	9	1	1	0	0	0	0	1	1	1
OTU1318	0	0	0	0	0	0	0	0	0	0	0	0	0	1	0	1	0	0	0	0	0
OTU1319	0	0	1	0	0	0	0	0	0	0	0	0	0	0	0	0	0	0	0	0	0
OTU1320	0	0	0	0	0	1	0	0	0	0	0	0	0	1	0	0	1	0	0	0	0
OTU1322	0	0	6	0	2	0	0	1	0	0	1	11	2	26	4	4	2	5	5	0	1
OTU1323	0	0	1	0	0	0	0	0	1	1	0	0	0	0	0	0	0	0	0	0	0
OTU1324	0	0	0	0	0	0	1	0	0	0	0	1	0	0	0	0	0	0	0	0	0
OTU1325	0	0	1	0	0	0	0	0	0	0	0	0	0	0	0	0	0	0	0	1	0
OTU1327	0	0	0	1	0	1	0	0	0	0	0	0	0	0	0	0	0	0	0	0	0
OTU1328	0	0	0	0	0	0	0	0	0	0	0	0	0	0	1	0	0	0	0	0	0
OTU1329	8	0	3	1	0	0	2	0	1	0	0	0	0	11	2	0	0	0	3	0	0
OTU1330	0	2	2	1	1	0	0	0	1	0	0	0	0	1	2	1	0	0	0	0	0
OTU1331	0	0	0	0	0	0	1	0	0	0	0	0	0	1	0	0	0	0	0	0	0
OTU1332	0	0	3	1	0	0	0	1	1	1	1	0	0	1	0	1	0	0	0	0	0
OTU1333	0	0	0	0	0	0	0	0	0	0	0	0	0	1	0	1	0	0	0	0	0
OTU1334	0	1	1	0	0	0	0	0	0	0	1	0	0	0	0	0	0	0	2	0	0
OTU1335	0	0	0	0	0	0	0	0	0	0	0	0	0	0	0	0	0	1	0	0	0
OTU1336	0	0	0	0	1	0	0	0	0	0	0	0	0	0	0	0	0	0	0	0	0
OTU1337	0	0	0	0	0	0	0	0	0	0	0	0	0	0	0	0	0	0	1	0	0
OTU1338	0	0	0	0	0	0	0	1	1	0	0	0	0	0	0	0	0	0	0	0	0
OTU1339	0	0	0	0	0	0	0	0	0	0	0	11	1	0	0	0	0	0	0	1	1
OTU1340	0	0	7	0	2	1	1	1	1	3	0	4	1	3	2	0	0	0	0	1	0
OTU1341	0	0	0	0	0	0	1	1	0	0	0	0	0	0	0	0	0	0	0	0	0
OTU1342	0	1	0	0	0	0	0	0	0	0	0	0	0	0	0	0	0	0	0	0	0
OTU1343	0	0	2	2	3	2	2	1	1	1	0	5	25	1	1	1	0	1	1	0	0
OTU1344	0	1	1	0	0	0	0	0	0	0	0	0	0	0	0	0	0	0	0	0	0
OTU1345	0	0	2	0	0	2	0	1	1	0	1	2	0	3	3	0	0	1	1	0	0
OTU1346	0	0	1	0	0	1	0	1	0	1	0	0	0	0	0	0	0	1	1	0	0
OTU1347	0	0	1	0	0	0	0	1	2	0	1	1	0	0	0	0	0	0	0	0	0
OTU1348	0	0	2	0	1	0	0	0	0	0	0	0	0	0	0	0	0	0	0	0	0
OTU1350	0	0	0	0	0	1	0	1	0	0	0	0	0	0	0	0	0	0	0	0	0
OTU1351	0	0	0	0	0	0	0	0	0	0	0	0	0	2	0	0	0	0	2	0	0
OTU1352	0	0	1	0	0	0	0	0	0	1	0	0	0	0	0	0	0	0	0	0	0
OTU1353	0	0	0	1	0	0	0	0	0	0	0	0	0	2	2	0	0	2	0	0	0
OTU1354	0	0	1	0	0	0	0	0	0	1	0	0	1	0	0	0	0	0	0	0	0
OTU1355	0	1	11	3	1	1	4	1	3	3	2	2	1	7	4	4	1	1	2	1	0
OTU1357	0	0	0	0	0	1	0	0	0	0	1	4	0	0	0	0	0	2	0	1	0
OTU1358	0	2	1	4	1	1	0	5	1	2	0	0	0	3	0	1	1	0	1	0	0
OTU1359	0	2	20	3	3	3	2	7	2	4	4	0	0	5	1	0	0	0	3	0	0
OTU1360	0	0	0	0	0	1	0	1	0	0	0	0	1	0	0	0	0	1	0	0	0
OTU1361	0	2	1	1	2	0	4	4	2	3	2	1	2	8	6	1	1	0	1	1	0
OTU1363	0	3	12	5	6	2	2	3	6	1	2	80	30	90	28	45	6	16	8	3	3
OTU1364	0	0	1	1	0	0	0	0	0	0	0	0	0	3	0	0	0	0	0	1	0
OTU1365	0	0	1	0	0	0	0	1	1	0	0	1	0	0	0	0	0	0	0	0	0
OTU1366	0	0	0	1	0	0	0	0	0	0	0	0	0	0	0	0	0	0	1	0	0
OTU1367	0	0	0	0	0	0	1	1	0	0	0	2	0	0	0	0	0	0	0	0	0
OTU1368	0	0	0	0	1	0	0	1	0	1	1	0	0	0	0	0	0	0	0	0	0
OTU1369	0	1	4	1	3	2	0	3	0	3	1	0	1	7	5	4	0	0	3	1	0
OTU1370	0	1	10	3	4	0	0	1	3	1	0	0	0	4	1	0	0	1	0	1	0
OTU1371	0	0	1	1	1	0	1	1	0	2	2	0	0	0	0	0	0	1	0	0	0
OTU1372	0	0	0	0	0	0	0	0	0	0	0	0	0	0	1	0	0	0	0	0	0
OTU1373	0	0	1	0	0	0	0	0	0	0	0	0	0	2	0	0	0	0	0	0	0
OTU1374	0	0	0	0	0	0	0	0	0	0	1	0	0	1	0	0	0	0	0	0	0
OTU1375	0	0	0	0	0	0	0	0	0	0	0	1	0	0	1	1	0	0	0	0	0
OTU1376	0	0	0	0	0	0	0	0	0	0	0	1	0	0	1	0	0	0	0	0	0
OTU1377	0	0	0	0	0	0	0	0	0	0	0	0	0	1	0	0	0	0	0	0	0
OTU1378	0	0	0	0	0	0	0	0	1	0	0	0	0	0	0	0	0	0	0	0	0
OTU1379	0	0	0	1	0	0	1	1	0	0	0	0	0	2	0	0	0	0	2	0	0
OTU1380	0	1	1	2	1	1	0	1	0	0	0	0	1	2	0	1	0	1	1	1	0
OTU1381	0	0	0	0	0	0	0	0	0	0	0	0	0	1	0	0	0	1	0	0	0
OTU1382	0	7	115	13	13	7	2	19	7	7	7	2	5	10	17	3	2	6	2	1	0
OTU1383	0	0	0	0	0	0	0	1	0	0	0	0	1	1	0	1	0	1	0	0	0
OTU1384	0	1	3	1	3	1	1	1	0	1	0	1	1	0	2	1	0	0	1	0	0
OTU1385	0	0	0	0	0	0	1	0	0	0	0	13	0	0	0	0	0	0	0	0	1
OTU1386	0	0	2	0	0	0	3	0	0	0	0	6	0	1	2	0	0	1	1	0	2
OTU1387	0	0	1	0	0	0	0	1	0	0	1	0	0	0	0	0	0	0	0	1	0
OTU1388	0	0	0	0	0	0	0	0	1	1	1	0	1	0	0	0	0	0	0	0	0
OTU1389	0	0	2	0	0	0	0	1	0	1	1	0	0	0	0	1	0	0	0	0	0
OTU1390	0	1	1	0	1	2	1	0	1	1	0	2	0	1	1	1	0	0	1	0	0
OTU1391	0	0	0	0	0	1	0	0	0	0	0	0	0	0	0	0	0	0	0	0	0
OTU1392	0	0	1	0	0	1	0	0	0	0	0	0	0	0	0	0	0	0	0	0	0
OTU1393	0	1	0	0	0	0	1	0	0	0	0	0	0	0	0	0	0	0	0	0	0
OTU1394	0	0	0	0	0	0	0	0	0	0	0	0	0	1	0	0	0	0	1	0	0
OTU1395	0	0	0	0	1	0	0	1	1	0	0	0	0	2	0	0	0	1	2	0	0
OTU1396	0	0	8	0	3	0	0	1	1	5	0	1	0	1	1	0	0	0	0	0	0
OTU1397	0	0	1	0	0	0	0	1	0	0	0	0	0	0	0	0	0	0	0	0	0
OTU1398	0	0	0	0	0	0	0	1	0	0	0	0	0	0	0	0	0	0	0	0	0
OTU1399	0	1	0	1	0	1	2	1	0	0	1	0	0	0	1	0	0	0	0	0	0
OTU1400	7	1	2	2	4	2	3	3	3	5	2	18	3	1	1	1	0	0	1	1	0
OTU1401	0	0	0	0	0	0	0	4	0	0	0	0	0	1	0	0	0	0	0	0	0
OTU1402	0	0	1	1	1	0	1	0	1	2	2	3	3	0	1	2	0	0	0	0	0
OTU1403	0	0	0	0	0	0	0	0	0	0	0	1	0	0	0	0	1	0	0	0	0
OTU1404	0	0	0	0	0	0	0	0	0	0	0	1	0	0	0	0	0	0	0	1	0
OTU1405	0	0	0	0	0	0	0	0	0	0	0	0	0	0	1	0	0	0	0	0	0
OTU1406	0	0	2	0	0	0	0	0	0	0	0	0	0	2	0	0	0	3	0	0	0
OTU1407	0	0	0	0	0	0	0	0	0	0	0	13	0	0	0	0	0	0	0	0	1
OTU1408	0	0	1	0	0	0	0	0	0	0	0	13	0	0	0	0	0	0	0	0	1
OTU1409	0	0	4	0	1	0	2	1	1	3	0	0	1	4	1	1	0	1	2	3	0
OTU1410	0	0	1	0	0	0	0	0	0	0	0	0	0	1	0	0	0	0	0	0	0
OTU1411	0	0	0	1	0	0	0	0	0	0	1	0	0	0	0	0	0	0	0	0	0
OTU1412	0	0	0	0	1	0	1	0	1	1	0	1	0	0	0	0	0	0	0	0	0
OTU1413	0	0	4	0	0	0	2	0	3	1	0	1	0	0	0	0	0	0	0	0	0
OTU1414	0	0	0	0	4	1	1	2	0	2	0	0	0	1	1	0	0	0	2	0	0
OTU1415	0	1	21	5	10	6	5	9	5	5	6	0	0	11	0	0	0	6	1	0	0
OTU1416	0	0	1	0	1	1	0	1	0	0	0	1	0	0	0	0	0	0	0	0	0
OTU1417	0	0	0	0	1	0	0	0	0	0	0	0	0	0	0	0	0	0	0	0	0
OTU1418	0	0	0	1	0	0	0	0	0	0	0	0	0	0	0	0	0	0	0	0	0
OTU1419	0	13	991	4	22	19	16	5	9	27	3	2	1	6	0	4	0	2	4	5	0
OTU1420	0	0	0	2	0	1	0	1	0	2	0	0	0	1	1	1	0	0	0	1	0
OTU1421	0	0	30	8	8	4	4	7	3	2	2	2	2	7	8	4	1	2	2	0	0
OTU1422	0	0	1	0	0	0	0	0	0	0	0	0	0	1	0	1	0	0	0	0	0
OTU1423	0	0	1	0	1	0	0	1	0	0	0	0	0	0	0	0	0	0	0	0	0
OTU1424	0	3	6	2	5	6	0	2	1	2	1	2	1	3	3	1	0	1	1	0	0
OTU1425	0	0	0	0	0	0	0	0	0	0	0	0	0	0	0	0	0	0	0	1	0
OTU1426	0	0	3	1	0	2	0	0	0	0	2	1	0	4	1	4	0	2	1	0	0
OTU1427	0	0	0	1	2	1	0	2	0	2	0	0	0	0	0	0	0	1	0	0	0
OTU1429	0	0	0	0	0	0	0	0	0	0	0	1	1	0	0	0	0	0	1	0	0
OTU1430	0	1	2	2	0	0	0	2	1	0	1	10	16	5	24	17	0	2	0	0	0
OTU1431	0	0	0	0	0	0	0	0	0	1	0	6	0	9	1	7	0	5	7	0	0
OTU1432	0	1	6	2	3	1	0	1	0	3	1	6	0	7	1	7	0	0	1	5	0
OTU1433	0	0	0	2	0	1	0	0	0	2	0	1	0	9	23	3	2	6	7	0	0
OTU1435	0	0	0	0	0	0	0	0	0	0	0	0	0	1	0	0	0	0	0	0	0
OTU1436	0	0	0	0	0	0	0	0	0	0	0	1	0	8	23	3	1	1	2	0	0
OTU1437	0	1	6	0	3	0	0	1	1	0	1	0	0	18	1	0	1	12	10	6	0
OTU1438	0	0	0	0	0	0	0	0	0	0	0	0	0	0	0	0	0	1	0	0	0
OTU1439	0	0	0	0	0	0	0	0	0	0	0	0	0	0	0	0	0	0	1	0	0
OTU1441	0	0	0	0	0	0	0	0	0	0	0	0	0	0	0	0	0	0	1	0	0
OTU1442	0	0	0	0	0	0	0	0	0	0	0	0	0	0	0	0	0	2	0	0	0
OTU1443	5	5	14	7	7	3	10	8	8	6	8	139	117	164	127	323	24	222	76	14	5
OTU1444	0	0	0	0	0	0	0	0	1	0	0	0	0	0	0	1	0	0	1	0	0
OTU1445	0	293	273	371	530	287	581	285	203	343	254	0	0	405	1	0	0	488	295	0	0
OTU1447	0	0	0	0	0	0	0	0	0	0	0	0	0	1	0	0	0	0	0	0	0
OTU1448	0	1	12	2	4	3	3	3	1	3	2	11	6	23	9	4	1	4	6	2	0
OTU1449	0	1	0	0	0	1	1	0	0	0	0	0	0	0	0	0	0	0	0	0	0
OTU1451	11	0	11	12	9	12	11	13	13	13	10	5	8	161	60	11	7	99	57	7	1
OTU1453	0	7	46	14	23	20	15	20	10	17	13	15	19	287	51	100	4	91	30	7	2
OTU1454	0	0	0	0	1	3	1	0	1	2	0	1	4	41	18	16	1	6	5	5	0
OTU1455	0	1	4	3	2	5	2	4	3	2	3	23	19	112	16	64	2	16	9	3	0
OTU1457	0	1	8	8	7	7	8	8	8	9	1	4	2	796	22	25	1	376	145	2	0
OTU1459	0	0	0	0	0	0	0	0	0	0	0	0	1	64	1	1	0	24	13	1	0
OTU1460	0	1	0	0	0	0	0	0	0	0	0	1	1	84	9	45	1	67	9	3	1
OTU1461	0	2	8	4	2	2	2	6	5	5	4	0	0	26	5	9	0	11	5	1	0
OTU1462	0	0	0	0	0	0	3	1	0	0	0	0	0	1	0	0	0	0	1	0	0
OTU1463	0	0	0	0	0	0	0	0	0	0	0	0	0	2	0	0	0	0	1	0	0
OTU1464	0	0	2	1	2	1	0	1	0	3	2	0	0	64	0	0	0	15	18	0	0
OTU1465	0	6	24	15	13	6	12	9	10	19	11	10	11	228	40	73	2	88	32	6	1
OTU1466	0	0	0	0	0	1	0	0	0	1	1	0	0	0	0	0	0	0	0	0	0
OTU1467	0	1	1	0	1	0	0	2	1	0	1	4	14	1	2	16	1	0	4	1	0
OTU1468	0	0	0	0	0	0	0	0	0	4	0	0	0	0	0	0	0	0	0	0	0
OTU1469	0	1	0	0	0	0	2	0	1	2	0	1	4	2	0	0	0	0	1	1	0
OTU1470	0	0	0	0	0	0	0	0	0	0	1	0	0	0	0	0	0	0	11	0	0
OTU1471	0	0	1	0	1	0	0	0	0	1	1	0	1	0	0	0	0	0	0	0	0
OTU1472	0	0	5	1	0	1	1	1	1	0	4	0	0	0	0	0	0	0	0	0	0
OTU1475	0	0	4	5	5	15	3	4	22	2	2	1	0	2	1	0	0	15	0	0	0
OTU1477	0	12	0	26	0	0	34	41	0	26	16	0	0	0	0	0	0	0	0	0	0
OTU1478	0	0	0	0	0	1	0	4	0	0	0	0	0	0	0	0	0	0	0	0	0
OTU1480	0	1	3	1	1	0	1	3	1	1	0	0	0	0	0	0	0	0	0	0	0
OTU1482	0	0	0	0	0	0	0	0	0	0	0	0	0	1	0	0	0	0	0	0	0
OTU1483	0	0	0	0	0	0	0	0	0	0	0	0	0	1	0	0	0	0	0	0	0
OTU1484	0	0	0	0	0	0	0	0	0	0	0	0	0	16	0	0	0	1	2	0	0
OTU1485	0	0	0	0	0	0	1	0	0	0	0	0	0	0	0	0	0	0	0	0	0
OTU1486	0	0	0	0	0	0	0	0	0	0	0	9	0	0	0	0	0	0	0	0	0
OTU1488	0	0	0	1	0	0	1	0	0	0	0	0	0	0	0	0	0	0	0	0	0
OTU1490	0	0	0	0	0	0	0	0	0	0	0	1	0	0	0	0	0	0	0	0	0
OTU1491	0	0	0	0	0	1	0	1	0	0	0	0	0	1	0	4	0	0	0	0	0
OTU1492	3	0	0	36	0	0	0	0	0	0	0	0	0	0	0	0	0	1	0	0	0
OTU1493	0	0	0	0	0	0	0	0	1	0	0	0	0	0	0	0	0	0	0	0	0
OTU1494	0	0	0	0	0	0	0	0	0	0	0	0	0	4	0	4	0	3	1	0	0
OTU1496	0	0	0	0	0	0	0	0	0	0	0	1	0	0	0	0	0	0	0	0	0
OTU1497	0	0	0	0	0	0	0	0	0	0	0	0	0	1	0	0	0	0	0	0	0
OTU1498	0	0	0	5	4	0	3	0	0	1	8	0	6	1	0	5	1	1	1	0	0
OTU1499	0	0	0	0	1	0	0	0	0	0	0	0	0	9	0	0	0	0	0	0	0
OTU1500	0	0	0	0	0	2	0	0	0	0	5	4	0	0	5	0	0	0	0	0	1
OTU1501	0	0	0	2	1	0	0	0	11	0	1	0	5	2	0	1	1	0	1	0	0
OTU1502	0	0	0	0	0	0	0	0	0	0	0	0	0	89	0	0	0	0	0	0	0
OTU1503	0	0	1	0	0	0	0	0	0	0	0	0	0	0	0	0	0	0	0	0	0
OTU1505	0	0	0	0	0	0	0	0	0	0	0	0	0	0	1	0	0	0	0	0	0
OTU1506	0	0	0	0	0	0	0	0	0	2	0	0	0	0	0	0	0	0	0	0	0
OTU1507	0	0	1	0	0	1	0	1	0	0	0	0	0	1	0	0	0	0	0	0	0
OTU1508	0	0	1	0	1	0	0	1	1	0	1	0	1	1	0	0	0	0	0	0	0
OTU1509	0	0	0	0	0	1	0	0	0	0	0	0	0	0	0	0	0	0	0	0	0
OTU1510	0	0	1	0	0	0	0	0	0	0	0	0	0	0	0	0	0	0	0	0	0
OTU1511	0	0	7	1	1	0	1	0	2	2	1	0	0	1	1	0	0	0	1	0	0
OTU1512	0	0	0	0	1	0	0	0	0	0	0	0	0	0	0	0	0	0	0	0	0
OTU1514	0	0	0	0	0	1	0	0	0	0	0	0	0	0	0	0	0	0	0	0	0
OTU1515	0	0	0	0	0	0	0	0	0	0	0	0	0	0	0	1	0	1	0	0	0
OTU1516	0	0	0	0	0	0	0	0	0	0	0	10	0	0	1	0	0	0	0	0	1
OTU1518	0	0	0	0	0	0	0	0	0	0	0	0	0	0	0	0	0	23	0	0	0
OTU1519	0	1	0	0	0	1	0	1	0	1	0	0	0	0	0	0	0	0	0	0	0
OTU1520	0	0	0	0	0	0	0	1	0	0	1	0	1	0	0	1	0	0	0	0	0
OTU1521	0	1	2	1	2	1	1	1	1	1	1	0	1	0	0	1	0	0	0	0	0
OTU1522	0	0	0	0	0	0	0	1	0	0	0	0	0	0	0	0	0	0	0	0	0
OTU1524	0	0	0	0	0	0	0	0	0	0	0	0	0	0	0	1	0	0	0	0	0
OTU1525	0	0	1	0	0	0	0	0	0	0	0	0	0	0	0	0	0	0	0	0	0
OTU1527	0	0	0	0	0	0	0	0	0	0	0	0	0	0	0	0	0	0	0	1	0
OTU1528	0	0	0	1	0	0	1	0	0	1	0	0	0	1	0	0	0	0	0	0	0
OTU1529	0	0	0	0	0	0	3	0	0	0	0	37	1	1	0	0	0	0	0	0	0
OTU1530	0	0	12	0	1	1	1	1	1	1	1	4	54	81	29	44	0	1	19	0	0
OTU1531	0	0	2	0	0	0	0	0	0	0	0	0	0	0	0	0	0	0	0	0	0
OTU1532	0	0	0	0	0	0	0	0	0	0	0	0	0	0	0	0	0	0	1	0	0
OTU1535	0	0	0	2	0	0	1	1	0	0	0	0	0	0	0	0	0	0	0	0	0
OTU1536	0	0	0	0	0	0	0	0	0	0	0	0	0	0	0	0	0	1	0	0	0
OTU1537	7	0	0	0	0	0	0	0	0	0	0	1	0	0	0	0	0	0	0	0	0
OTU1538	0	0	0	0	0	0	0	0	0	0	0	0	0	1	0	0	0	0	0	0	0
OTU1539	0	1	2	0	1	0	0	0	0	2	0	0	0	0	0	0	0	0	0	0	0
OTU1540	0	0	0	0	0	0	0	0	0	0	0	0	0	0	0	0	0	4	1	0	0
OTU1541	0	0	1	1	0	0	1	0	0	0	1	0	0	0	0	0	0	1	1	0	0
OTU1542	0	0	0	0	0	0	0	0	0	0	0	0	0	0	0	2	0	0	0	0	0
OTU1543	0	0	0	1	0	0	0	0	0	0	0	0	0	0	0	0	0	0	0	0	0
OTU1545	0	0	0	0	0	0	0	0	0	0	1	0	0	0	0	0	0	0	0	0	0
OTU1546	0	0	0	0	0	0	0	0	0	0	0	0	0	0	0	0	0	1	0	0	0
OTU1547	0	2	13	1	0	0	5	13	1	0	4	0	1	2	1	4	0	0	4	0	0
OTU1548	0	0	0	0	3	0	0	0	0	0	0	0	0	0	0	0	0	0	0	0	0
OTU1549	0	0	0	0	0	0	0	0	0	0	0	0	0	1	0	0	0	0	0	0	0
OTU1551	0	0	0	0	0	0	0	0	0	1	0	0	0	1	0	0	1	0	1	0	0
OTU1552	0	0	0	0	42	0	0	1	1	0	2	16	0	103	66	3	0	0	0	0	0
OTU1553	0	0	0	0	0	0	0	0	0	0	0	0	0	1	0	0	0	0	0	0	0
OTU1554	0	0	0	1	1	0	0	0	0	1	0	0	0	0	0	29	0	2	0	0	1
OTU1555	0	0	0	0	0	0	0	1	0	1	18	0	0	0	0	0	0	0	0	0	0
OTU1556	0	0	15	0	1	0	1	1	0	0	0	2	17	0	1	6	0	1	3	0	1
OTU1557	0	0	0	0	0	0	0	0	0	0	0	0	0	0	1	0	0	0	0	0	0
OTU1558	0	0	1	0	0	0	0	1	0	0	0	0	0	0	0	0	0	0	0	0	0
OTU1559	0	0	0	0	0	1	1	0	1	0	0	9	22	5	0	3	0	1	0	0	0
OTU1560	0	1	0	0	1	0	0	0	1	0	2	0	0	0	0	0	0	0	0	0	0
OTU1561	0	0	0	0	0	0	0	0	1	0	0	0	0	0	0	0	0	0	0	0	0
OTU1562	0	0	0	1	1	0	0	0	0	0	0	0	0	2	0	0	0	0	0	0	0
OTU1563	0	0	0	0	0	0	1	1	0	0	0	5	0	2	1	0	1	2	5	0	1
OTU1564	0	0	0	0	0	0	0	0	1	0	0	0	0	0	1	0	0	0	0	0	0
OTU1565	0	1	0	0	0	0	0	0	0	0	0	0	0	0	0	0	0	0	0	0	0
OTU1566	0	1	0	0	0	0	0	0	0	0	0	0	0	0	0	0	0	0	0	0	0
OTU1567	0	0	0	0	0	0	0	1	1	0	1	0	0	0	0	0	0	0	0	0	0
OTU1568	0	0	0	0	0	4	0	0	0	0	0	0	0	0	0	0	0	1	0	0	1
OTU1569	0	0	0	0	0	1	1	0	0	0	0	0	0	0	0	0	0	0	0	0	0
OTU1570	0	0	1	0	0	0	0	1	0	0	0	0	0	0	0	0	0	0	0	0	0
OTU1571	0	0	0	0	1	0	0	0	0	0	0	2	0	38	0	1	0	1	3	0	0
OTU1572	0	0	0	0	1	0	0	0	0	0	0	0	0	6	3	30	0	1	1	1	0
OTU1574	0	0	0	0	0	0	0	0	0	0	0	0	0	0	0	0	0	1	0	0	0
OTU1575	0	0	1	1	0	0	1	2	0	0	1	0	4	1	0	0	0	0	0	0	0
OTU1576	0	0	0	1	0	0	0	0	0	0	0	0	0	0	0	0	0	0	0	0	0
OTU1580	0	0	0	0	0	0	0	0	0	0	0	0	0	0	0	0	0	4	0	0	0
OTU1581	0	0	1	0	0	0	0	0	1	0	0	0	0	0	0	0	0	0	0	0	0
OTU1582	0	0	4	1	0	0	1	2	1	0	2	0	0	0	1	0	0	0	1	0	0
OTU1583	0	0	0	0	0	0	0	0	0	0	0	0	0	1	0	0	0	0	0	0	0
OTU1584	0	0	0	1	0	0	0	0	0	0	1	0	0	0	0	0	0	0	0	0	0
OTU1586	0	0	0	0	0	4	1	0	0	0	0	0	0	10	0	0	0	3	2	0	0
OTU1587	0	0	0	0	0	0	0	1	0	0	0	0	1	0	0	0	2	0	0	6	0
OTU1588	0	0	1	0	1	0	0	0	1	0	0	0	0	0	0	0	0	0	0	0	0
OTU1589	0	0	0	0	0	0	1	0	0	0	1	0	0	0	0	0	0	0	0	0	0
OTU1590	0	6	0	1	1	0	0	5	0	3	2	0	0	1	0	0	0	0	0	0	0
OTU1591	0	1	0	0	1	0	1	0	0	0	0	2	5	10	4	28	0	5	6	36	4
OTU1592	0	0	0	0	0	0	0	0	0	0	0	0	0	1	0	0	0	0	0	0	0
OTU1593	0	0	0	0	0	0	0	0	0	0	0	1	0	0	0	0	0	0	0	0	0
OTU1594	0	0	0	13	1	0	0	0	1	0	0	0	1	1	1	0	2	0	0	6	0
OTU1595	0	0	0	0	0	0	1	0	0	0	0	0	0	0	0	0	0	0	0	0	0
OTU1597	0	0	0	0	0	0	0	0	0	0	0	0	0	0	0	1	0	0	1	0	0
OTU1598	0	1	0	1	1	0	0	0	1	2	0	0	0	1	0	0	0	1	0	0	0
OTU1599	0	0	0	0	0	0	0	0	0	0	0	0	0	6	0	0	0	1	1	0	0
OTU1602	0	0	0	0	0	1	0	0	0	0	0	0	0	0	0	0	0	0	0	0	0
OTU1603	0	0	0	0	0	0	1	0	1	0	0	1	0	0	0	0	0	0	4	0	0
OTU1604	0	1	0	0	0	0	0	1	0	0	0	0	0	0	0	0	0	0	0	0	0
OTU1605	0	0	0	0	0	0	0	0	0	0	0	0	0	0	0	0	0	1	0	0	0
OTU1606	0	0	0	0	0	0	1	0	0	0	0	0	0	0	0	0	0	0	0	0	0
OTU1607	0	0	1	1	0	1	0	0	0	0	0	0	0	1	1	0	0	0	0	0	0
OTU1608	0	0	0	0	0	0	0	0	0	1	0	0	0	0	0	0	0	0	0	0	0
OTU1609	0	0	0	0	2	2	1	0	0	0	1	0	0	0	0	0	0	0	0	0	0
OTU1610	0	3	1	9	5	0	2	2	7	1	2	11	0	1	6	0	0	1	1	1	0
OTU1611	0	0	0	0	0	1	0	0	0	0	0	0	0	2	0	0	0	0	0	0	0
OTU1612	4	0	4	1	0	1	1	1	0	0	0	6	2	58	34	31	2	2	0	1	1
OTU1613	0	1	0	0	0	0	0	1	0	0	0	0	0	0	0	0	0	0	0	0	0
OTU1614	0	0	1	0	0	0	0	0	0	0	0	0	0	0	0	0	0	0	0	0	0
OTU1615	0	0	0	0	0	0	1	7	0	0	1	1	13	0	6	23	1	3	2	2	0
OTU1616	0	0	0	0	0	0	0	0	1	0	0	0	0	0	0	0	0	0	0	0	0
OTU1617	0	3	3	7	4	4	2	3	1	6	3	0	0	2	0	0	0	0	0	0	0
OTU1618	0	0	0	0	0	0	0	1	0	0	0	0	0	1	0	0	0	0	0	0	0
OTU1619	0	1	1	0	5	3	7	2	1	2	0	0	0	11	0	0	0	8	4	0	0
OTU1620	0	0	0	0	0	0	0	0	0	1	0	0	0	0	0	0	0	0	0	0	0
OTU1621	0	1	1	1	1	1	1	0	0	0	1	0	2	0	0	0	0	1	0	0	0
OTU1622	0	7	0	2	15	9	4	10	0	0	5	0	0	1	0	0	0	3	1	0	0
OTU1623	0	0	0	0	0	0	0	0	0	0	0	0	0	1	0	0	0	0	0	0	0
OTU1624	0	1	3	0	1	0	1	0	0	1	1	0	0	5	0	1	0	0	0	0	0
OTU1625	0	0	0	0	1	0	0	0	1	0	0	0	0	0	0	2	0	0	0	0	0
OTU1626	0	0	0	0	0	0	0	0	1	0	0	0	0	0	0	0	0	0	0	0	0
OTU1627	0	0	0	1	1	1	0	0	1	1	0	0	5	29	4	2	5	9	11	3	0
OTU1628	0	0	0	0	0	0	0	0	0	0	0	0	0	0	0	0	0	0	1	0	0
OTU1629	0	0	1	0	0	2	0	0	0	0	0	0	0	0	0	0	0	0	0	0	0
OTU1630	0	0	0	0	0	0	0	0	0	0	0	0	0	0	8	0	0	0	0	0	0
OTU1631	0	0	1	0	0	0	0	0	0	0	0	0	0	0	2	0	0	0	0	0	0
OTU1632	0	0	0	0	0	0	0	0	0	0	0	0	0	1	0	0	0	0	0	0	0
OTU1633	0	1	2	7	4	2	1	3	4	2	1	5	9	51	10	13	1	510	2	1	0
OTU1634	0	0	0	0	1	0	1	0	0	1	0	0	0	4	0	0	0	10	3	0	0
OTU1635	0	0	0	0	2	0	0	0	1	1	1	0	0	3	0	0	0	1	1	0	0
OTU1636	0	0	0	0	0	0	0	0	0	0	0	0	0	0	3	0	0	0	0	0	0
OTU1638	0	5	3	9	8	3	7	7	6	6	3	3	8	4	1	17	2	3	5	1	0
OTU1639	0	0	0	0	0	1	0	0	0	0	0	0	0	4	0	1	0	1	1	0	0
OTU1640	0	0	0	0	0	1	0	0	0	0	0	0	0	0	0	0	0	0	0	0	0
OTU1641	0	0	0	0	0	0	0	0	0	0	0	0	0	2	0	0	0	1	0	0	0
OTU1642	0	0	0	0	1	1	1	2	1	0	3	0	0	1	0	1	0	0	0	0	0
OTU1644	0	0	0	0	1	0	0	0	0	0	0	0	0	0	0	0	0	0	0	0	0
OTU1645	0	0	0	0	1	1	2	0	0	0	1	0	1	7	167	1	1	17	3	1	0
OTU1646	0	0	0	0	0	0	0	0	0	0	1	0	0	0	0	0	0	0	0	0	0
OTU1647	0	0	0	0	6	2	94	1	2	1	1	0	6	13	1	0	6	4	4	0	0
OTU1648	0	0	1	0	0	2	1	5	0	1	0	0	0	0	70	0	10	0	5	0	0
OTU1649	0	0	0	0	0	0	1	0	0	0	0	0	0	0	0	0	0	0	0	0	0
OTU1650	0	10	1	1	8	0	0	1	1	0	2	0	0	0	0	0	0	0	0	0	0
OTU1651	0	0	0	0	0	0	0	1	0	0	0	0	0	1	0	0	0	0	0	0	0
OTU1652	0	2	1	19	2	26	2	4	0	7	1	0	0	5	0	0	0	0	1	0	0
OTU1653	0	0	1	0	0	0	0	1	0	1	1	0	0	0	0	0	0	0	0	0	0
OTU1654	0	4	6	5	3	8	3	4	25	15	1	1	164	1	0	4	0	2	1	0	0
OTU1655	0	0	0	0	0	0	0	0	0	0	0	0	0	12	0	1	2	0	0	0	0
OTU1656	0	0	0	0	0	0	0	0	0	0	0	0	0	0	0	0	0	1	0	0	0
OTU1657	0	0	0	0	0	1	0	0	0	0	0	0	0	0	0	0	0	0	0	0	0
OTU1658	0	0	0	0	1	0	0	0	0	0	0	0	0	0	0	0	0	0	0	0	0
OTU1659	0	0	0	0	0	0	0	0	0	0	0	0	0	1	33	111	0	113	9	5	0
OTU1661	0	0	0	0	0	0	0	0	0	0	0	0	0	0	1	0	0	0	0	0	0
OTU1662	0	0	1	0	0	0	0	0	0	0	0	0	0	0	0	0	0	0	0	0	0
OTU1663	0	0	0	0	0	0	0	0	0	0	0	0	0	0	0	0	0	1	0	0	0
OTU1664	0	0	0	0	0	0	0	0	0	0	0	0	0	1	0	0	0	0	0	0	0
OTU1665	0	0	0	0	1	0	0	0	0	0	0	0	0	0	0	0	0	0	0	0	0
OTU1666	0	0	0	0	0	0	1	0	0	0	0	0	0	0	0	0	0	0	0	0	0
OTU1667	0	0	0	0	0	0	0	0	0	0	0	0	0	0	0	0	0	2	0	0	0
OTU1668	0	1	1	4	27	2	2	7	4	4	1	18	490	31	27	63	3	2	10	3	1
OTU1669	0	1	2	0	1	0	1	0	0	0	1	1	0	1	0	1	0	0	1	0	0
OTU1670	0	0	0	0	0	0	0	0	0	0	0	2	0	0	0	0	0	0	0	0	0
OTU1671	0	0	0	0	0	0	0	0	0	0	0	0	0	1	0	0	0	2	0	0	0
OTU1672	0	0	0	0	0	0	0	1	1	1	0	0	0	1	0	0	0	2	0	0	0
OTU1673	0	0	0	0	0	0	0	0	0	1	0	0	0	0	0	0	0	0	0	0	0
OTU1675	0	0	0	0	0	0	0	0	0	0	0	0	0	0	0	1	0	0	0	1	0
OTU1676	0	0	1	0	0	0	0	0	0	0	0	0	0	0	0	0	0	0	0	0	0
OTU1677	0	0	0	0	0	0	0	0	0	0	0	0	0	0	0	0	0	1	0	0	0
OTU1678	0	0	0	0	1	0	0	0	0	0	0	2	0	0	0	0	0	0	0	1	0
OTU1679	0	0	0	0	0	0	0	0	0	0	0	2	0	1	15	17	0	23	1	0	0
OTU1681	8	0	0	0	0	0	0	1	0	0	0	1	0	3	3	6	0	1	2	2	0
OTU1682	0	0	0	0	0	0	0	0	0	0	0	0	1	0	0	0	0	0	0	0	0
OTU1683	0	0	0	0	1	1	0	1	0	0	0	2	7	18	73	137	1	28	24	23	0
OTU1684	0	0	1	1	1	0	0	2	0	1	0	1	0	1	0	4	0	2	0	0	0
OTU1685	0	0	0	0	0	1	0	0	0	0	0	1	0	0	0	0	0	1	0	0	0
OTU1687	0	0	0	0	1	0	0	0	0	0	0	0	0	0	0	0	0	0	0	0	0
OTU1688	0	0	0	0	0	0	0	0	0	0	0	0	0	2	0	1	0	1	1	0	0
OTU1689	0	0	0	0	0	0	0	0	0	0	0	0	1	0	0	0	0	0	0	0	0
OTU1690	0	0	0	0	0	1	0	0	0	0	0	0	0	0	0	0	0	0	0	0	0
OTU1691	0	0	0	0	0	0	0	0	0	0	0	0	0	3	1	0	0	0	0	0	0
OTU1692	0	0	0	0	0	0	0	0	0	0	0	0	0	0	1	1	0	1	0	1	0
OTU1693	0	0	0	1	0	0	0	0	0	0	0	0	1	0	0	1	0	0	0	0	0
OTU1694	0	0	0	0	0	0	0	0	0	0	0	0	2	2	0	0	0	0	0	0	0
OTU1695	0	0	0	0	0	0	0	0	0	0	0	0	0	0	0	0	0	1	0	0	0
OTU1696	0	0	0	1	1	0	0	0	0	0	0	0	0	0	0	0	0	0	1	0	0
OTU1697	0	0	0	0	0	0	0	1	1	0	0	0	0	0	0	0	0	0	0	0	0
OTU1698	0	0	0	0	0	0	0	0	0	0	0	0	1	0	0	0	0	0	0	0	0
OTU1699	0	0	0	0	1	0	0	0	0	1	0	0	0	0	0	1	0	0	0	0	0
OTU1700	0	0	0	0	0	0	0	0	0	0	0	3	0	0	0	0	0	0	0	0	0
OTU1701	0	0	1	0	0	0	0	0	0	0	0	0	0	0	0	0	0	2	0	0	0
OTU1702	0	0	1	0	0	1	0	0	0	0	0	0	0	0	0	0	0	0	0	0	0
OTU1703	0	0	0	0	0	0	0	0	0	1	0	0	0	0	0	0	0	0	1	0	0
OTU1704	0	0	0	0	0	0	0	1	0	0	0	0	0	0	0	0	0	0	0	0	0
OTU1705	0	0	1	1	3	3	2	1	1	1	0	0	0	0	0	0	0	0	0	0	0
OTU1706	0	3	2	0	10	3	5	2	0	4	1	0	1	1	1	0	0	2	0	1	0
OTU1707	0	0	3	0	1	0	2	0	1	5	0	0	0	0	8	1	0	1	0	0	0
OTU1708	0	0	0	0	0	1	0	0	0	0	0	0	0	0	0	4	0	0	0	0	0
OTU1709	0	0	0	0	0	0	0	0	0	1	0	0	0	0	0	0	0	0	0	0	0
OTU1711	0	0	2	0	1	1	0	1	0	0	0	0	0	1	3	8	2	3	1	0	0
OTU1713	0	1	2	1	2	1	0	1	0	2	1	0	0	0	1	1	0	0	0	0	0
OTU1714	0	0	0	0	0	0	0	0	0	0	0	0	0	1	0	0	0	0	0	0	0
OTU1715	0	0	0	0	0	0	0	0	0	0	0	0	0	0	0	0	1	0	0	0	0
OTU1716	0	0	0	0	1	1	0	0	0	0	0	0	0	0	0	0	0	0	0	0	0
OTU1717	0	0	0	0	0	0	0	0	0	0	0	0	0	1	0	1	0	0	0	0	0
OTU1718	0	0	0	0	1	0	1	0	0	0	0	0	1	20	4	2	0	6	10	1	0
OTU1719	0	1	0	1	0	0	0	0	0	1	0	0	0	0	0	0	0	0	0	0	0
OTU1720	0	0	0	0	0	0	0	0	1	1	0	0	0	0	0	0	0	0	0	0	0
OTU1721	0	0	0	1	0	0	0	0	0	0	0	0	1	2	0	1	0	0	0	0	0
OTU1722	0	0	0	0	0	0	0	0	0	0	0	0	0	2	0	0	0	1	0	0	0
OTU1723	0	0	0	0	0	0	0	0	0	0	0	0	0	0	0	0	0	0	0	1	0
OTU1724	0	0	0	0	0	0	0	0	0	0	0	0	1	1	0	0	0	1	0	0	0
OTU1725	0	0	0	0	0	0	0	0	1	0	0	6	2	0	1	1	0	1	0	0	0
OTU1726	0	0	0	0	0	0	0	0	0	0	0	0	0	1	0	0	0	0	0	0	0
OTU1727	0	0	0	0	0	0	0	0	0	0	0	0	0	2	4	8	1	3	2	4	0
OTU1728	0	0	0	0	0	0	0	0	0	0	0	0	0	0	0	0	0	2	0	0	0
OTU1729	0	0	0	0	0	0	0	0	0	0	0	0	0	1	1	2	0	0	0	0	0
OTU1730	0	0	0	0	1	0	1	1	0	0	1	0	0	0	0	0	0	0	0	0	0
OTU1731	0	0	0	1	0	0	1	0	1	0	0	0	0	0	1	0	0	0	0	0	0
OTU1732	0	0	0	0	0	0	0	0	0	0	0	0	0	0	0	0	0	0	0	1	0
OTU1733	0	0	0	0	0	0	0	0	0	0	0	6	10	1	3	4	1	0	0	0	0
OTU1734	4	0	0	0	1	0	1	0	0	1	0	0	0	17	2	2	0	4	1	0	0
OTU1735	0	5	4	3	4	9	4	7	8	6	76	1	1	83	0	0	0	37	1	0	0
OTU1736	0	0	1	0	0	1	0	0	0	0	0	0	2	7	2	4	1	3	2	1	1
OTU1737	0	0	0	0	0	0	0	0	0	0	0	1	0	10	1	2	0	4	2	2	1
OTU1738	0	0	0	1	0	0	0	0	0	0	0	0	0	0	1	1	0	0	1	0	0
OTU1739	0	0	0	0	0	0	0	1	0	0	0	0	0	0	0	0	0	0	1	0	0
OTU1740	0	0	0	0	0	0	0	0	0	0	0	0	0	0	0	1	0	0	0	0	0
OTU1741	0	0	1	0	0	0	0	0	0	0	0	0	0	0	0	0	0	0	0	0	0
OTU1742	0	0	0	0	0	0	0	0	0	0	0	0	0	1	0	1	0	0	1	0	0
OTU1743	0	0	0	0	0	0	0	0	0	0	0	0	1	1	0	0	0	0	0	0	0
OTU1744	0	0	0	0	0	0	0	0	0	0	0	0	0	0	0	1	0	0	0	0	0
OTU1745	0	0	0	0	0	0	0	0	0	0	0	0	0	3	0	0	0	2	2	1	0
OTU1746	0	0	0	0	0	0	1	0	0	0	0	0	0	0	0	0	0	0	0	0	0
OTU1747	0	0	0	0	3	0	0	1	0	0	3	6	16	1	0	0	0	2	1	0	0
OTU1748	0	0	1	0	0	1	0	0	1	0	0	0	0	0	0	0	0	0	0	0	0
OTU1749	0	0	0	0	0	0	0	0	0	0	0	0	0	1	0	0	0	1	1	0	0
OTU1750	0	0	0	0	0	0	0	0	0	0	0	0	0	1	0	0	0	0	0	0	0
OTU1751	0	0	0	1	1	1	1	2	1	1	0	1	0	0	0	0	0	0	0	0	0
OTU1752	0	0	0	0	0	0	0	0	0	0	1	0	0	0	0	0	0	0	0	0	0
OTU1753	0	0	0	0	0	0	1	0	1	0	0	0	0	2	0	0	0	0	0	0	0
OTU1756	0	0	0	0	0	0	0	0	0	0	0	1	1	0	0	0	0	0	1	0	0
OTU1757	0	0	0	0	1	0	1	0	0	1	0	55	80	75	71	217	7	92	33	2	0
OTU1759	0	0	1	1	0	0	0	0	0	0	0	0	0	3	0	0	0	0	0	0	0
OTU1760	0	0	0	0	0	0	1	0	1	0	0	0	1	0	0	1	0	0	0	0	1
OTU1761	0	1	0	0	0	0	0	0	0	0	0	0	0	0	0	0	0	0	0	0	0
OTU1762	0	0	0	1	0	1	0	7	0	6	0	0	0	0	0	0	0	0	0	0	0
OTU1764	0	0	0	0	0	0	0	0	0	0	0	0	0	1	0	0	0	3	0	0	0
OTU1765	0	0	0	26	34	0	0	0	3	0	0	0	0	0	0	12	0	0	0	0	0
OTU1767	0	0	2	2	0	41	6	0	0	0	50	0	2	0	0	0	0	1	0	0	0
OTU1768	21	0	1	0	0	0	4	3	2	3	0	90	55	11	3	0	4	4	12	0	0
OTU1770	0	0	0	0	0	0	0	0	0	0	0	0	0	0	0	1	0	0	0	0	0
OTU1771	0	0	0	0	0	0	0	0	0	0	0	0	0	0	0	0	0	0	1	0	0
OTU1772	0	0	0	0	1	2	1	1	1	0	1	0	0	0	0	0	0	0	0	0	0
OTU1773	0	0	0	1	3	0	1	0	1	2	1	3	0	3	16	14	2	0	0	1	0
OTU1774	0	0	0	0	0	0	0	0	0	0	0	0	0	0	1	0	0	0	0	0	0
OTU1775	0	0	3	0	0	0	0	0	0	0	1	0	0	0	0	0	0	0	0	0	0
OTU1776	0	0	0	0	0	0	0	0	0	1	0	1	0	0	0	0	0	0	0	0	0
OTU1777	0	0	0	2	0	0	1	0	1	0	0	0	0	3	0	0	0	0	1	0	0
OTU1778	0	0	0	0	0	1	0	1	0	0	0	0	0	0	0	0	0	0	0	0	0
OTU1779	0	0	0	0	1	0	0	0	0	0	0	0	24	0	0	0	0	0	0	0	0
OTU1780	0	0	0	1	0	0	0	0	0	0	0	0	0	1	0	0	0	0	0	0	0
OTU1781	0	0	0	0	0	0	0	0	0	0	0	0	0	1	0	0	0	1	0	0	0
OTU1782	0	0	1	0	1	1	0	0	0	0	0	0	0	0	0	0	0	0	0	0	0
OTU1783	0	0	0	1	0	0	0	0	0	0	0	0	0	0	0	0	0	0	0	0	0
OTU1786	0	0	0	0	0	0	0	0	0	1	0	0	0	0	0	0	0	0	0	0	0
OTU1788	0	0	0	0	0	0	0	0	0	1	0	0	0	0	0	0	0	0	0	0	0
OTU1789	0	0	0	0	2	1	0	0	0	0	0	0	0	0	0	0	0	0	0	0	0
OTU1790	0	0	0	0	0	0	0	0	0	0	0	0	0	378	0	0	0	6	1	0	0
OTU1791	0	0	0	0	0	0	0	1	0	0	0	0	0	14	0	1	0	0	0	0	0
OTU1792	0	0	0	0	0	0	0	0	0	0	0	0	0	1	0	0	0	0	0	0	0
OTU1793	0	800	733	360	347	2172	1713	615	238	1985	1057	474	278	744	300	530	76	272	263	421	40
OTU1794	0	1	1	0	0	0	0	0	0	0	0	0	0	0	0	0	0	0	0	0	0
OTU1795	0	1	0	0	0	0	1	0	0	0	1	0	0	1	0	0	1	0	0	0	0
OTU1796	5	2	1	0	1	38	143	0	1	0	2	1	0	14	0	1	0	12	30	1	0
OTU1797	0	0	0	0	0	0	1	0	0	0	0	0	1	78	0	1	0	9	8	0	0
OTU1798	0	0	1	0	0	0	0	1	0	0	0	1	1	0	0	0	0	0	1	0	0
OTU1799	0	0	1	0	1	1	0	1	0	1	0	0	0	2	0	0	0	1	0	0	0
OTU1800	0	0	0	0	0	0	0	0	0	9	0	0	0	1	0	0	0	0	0	0	0
OTU1801	0	1	0	0	0	0	0	0	0	0	0	0	0	0	0	0	0	0	0	0	0
OTU1802	0	0	2	0	0	0	0	0	0	1	0	0	1	0	1	1	1	1	0	0	0
OTU1803	0	0	0	0	0	0	0	0	0	0	0	0	0	9	5	1	1	1	0	1	0
OTU1804	0	0	0	0	0	0	0	0	0	0	0	5	0	0	0	0	0	0	1	0	0
OTU1806	0	0	0	0	0	0	0	0	0	0	0	1	0	2	1	0	0	2	0	0	0
OTU1807	0	0	0	0	0	0	0	1	0	0	0	0	0	0	0	0	0	0	0	0	0
OTU1808	0	0	0	0	0	0	0	0	0	1	0	0	0	6	0	2	0	3	33	0	0
OTU1809	0	0	1	0	0	0	0	0	1	0	0	0	0	1	0	0	0	0	0	0	0
OTU1810	0	0	0	1	0	0	0	0	1	0	0	0	0	1	1	0	0	0	0	9	0
OTU1811	0	0	0	0	0	0	0	0	0	1	0	0	3	21	1	0	0	1	4	8	0
OTU1812	0	0	0	0	1	0	0	0	0	0	0	0	0	0	0	0	0	0	0	0	0
OTU1813	0	2	2	0	1	0	0	0	0	0	0	0	0	1	0	0	0	0	0	0	0
OTU1814	0	0	0	0	0	1	0	0	0	0	0	0	0	0	0	0	0	0	0	0	0
OTU1815	0	0	0	0	0	1	0	0	0	0	2	1	0	4	2	0	0	4	1	1	0
OTU1816	0	0	0	0	0	0	1	0	0	0	0	0	0	0	0	0	0	0	0	0	0
OTU1817	0	0	1	0	0	0	0	0	0	0	0	0	0	0	0	0	0	0	0	0	0
OTU1818	0	1	2	0	0	0	1	1	0	0	0	0	0	31	0	0	0	1	1	0	0
OTU1819	0	0	0	0	0	0	0	0	0	0	0	0	0	0	0	1	0	0	0	0	0
OTU1820	0	0	0	0	0	0	0	0	0	0	0	0	0	1	0	1	0	0	0	1	0
OTU1821	0	0	0	0	0	2	2	0	0	0	1	0	1	1	0	0	0	0	0	0	0
OTU1822	0	1	1	0	0	1	0	0	1	1	0	1	0	0	0	0	0	2	1	5	0
OTU1823	0	0	0	0	0	0	0	0	0	0	0	0	0	1	0	0	0	0	0	0	0
OTU1824	0	0	0	0	1	0	0	2	0	2	1	9	1	0	0	0	0	0	0	0	0
OTU1825	0	0	0	0	1	0	0	1	1	2	1	0	0	2	1	0	0	0	2	0	0
OTU1826	0	0	2	0	0	0	0	1	1	0	0	2	0	3	0	0	0	0	0	1	0
OTU1827	0	2	5	4	4	1	2	5	6	1	1	2	1	19	2	0	1	1	1	1	1
OTU1828	0	0	2	1	1	1	0	0	0	1	1	0	1	0	2	2	3	0	2	1	0
OTU1829	0	0	0	0	0	0	0	0	0	0	0	0	0	0	0	1	0	0	0	0	0
OTU1830	0	0	0	0	0	0	0	0	0	0	0	0	2	0	12	0	0	0	0	0	0
OTU1832	0	0	0	1	0	0	0	0	0	0	0	0	0	0	0	0	0	0	0	0	0
OTU1833	0	0	0	0	0	0	1	1	0	0	0	0	0	1	2	0	0	0	1	0	0
OTU1834	0	0	1	0	0	0	0	0	0	0	0	0	0	0	0	0	0	0	0	0	0
OTU1835	0	0	0	0	0	0	0	0	0	0	2	0	0	0	0	0	0	0	0	0	0
OTU1836	0	0	0	0	0	0	1	0	0	0	0	0	0	0	0	0	0	0	0	0	0
OTU1837	0	0	0	0	0	0	0	0	0	0	0	0	0	0	1	0	0	0	0	0	0
OTU1838	0	2	2	8	1	2	2	1	1	15	10	5	6	8	14	1	0	28	15	1	0
OTU1839	0	9	1	0	2	1	0	0	0	0	3	5	14	1	24	25	3	17	9	1	0
OTU1840	0	0	0	0	0	0	0	1	0	0	0	0	2	0	2	0	0	0	0	0	0
OTU1841	0	0	0	0	1	0	0	0	0	0	0	0	0	0	0	0	0	1	1	0	0
OTU1843	0	0	0	0	0	0	0	0	0	0	0	8	0	0	0	0	0	0	0	0	3
OTU1844	0	0	1	1	1	0	1	0	1	2	0	0	1	1	0	0	0	0	0	0	0
OTU1845	0	0	0	0	0	0	0	1	0	0	1	0	0	0	0	0	0	0	0	0	0
OTU1847	0	1	0	0	0	0	0	0	0	0	0	54	0	0	8	0	0	0	0	0	0
OTU1848	0	1	0	0	0	1	0	0	0	0	0	0	0	1	0	0	0	1	0	0	0
OTU1849	0	0	0	2	3	0	0	2	2	2	0	0	0	2	0	0	0	1	0	0	0
OTU1850	0	0	0	0	0	0	0	0	0	1	0	0	0	0	0	0	0	0	0	0	0
OTU1853	0	0	1	0	0	0	0	0	0	1	1	0	0	1	0	0	0	0	1	0	0
OTU1854	0	0	0	0	0	1	0	0	0	0	0	0	0	1	0	0	0	0	0	0	0
OTU1855	0	0	0	0	0	0	0	0	0	0	0	0	0	1	0	0	0	0	0	0	0
OTU1856	0	0	0	0	0	1	0	0	0	0	0	0	0	1	0	0	0	0	0	0	0
OTU1857	0	0	0	0	0	0	0	0	0	0	0	0	0	0	0	0	1	0	0	0	0
OTU1858	0	0	0	0	0	0	0	1	0	0	0	0	0	1	0	0	0	0	0	0	0
OTU1859	0	20	11	0	1	0	5	0	2	0	1	0	0	1	1	1	0	0	341	1	0
OTU1860	88	23	327	29	983	964	46	1037	9	14	563	592	32	2	3	2	0	16	44	7	50
OTU1862	0	0	1	2	0	1	0	1	1	1	1	0	0	3	0	1	0	0	7	0	0
OTU1863	0	0	0	1	1	1	0	0	0	1	1	0	0	0	0	1	0	0	0	0	0
OTU1865	0	0	0	0	0	0	0	0	0	0	0	0	0	1	0	0	1	0	0	0	0
OTU1866	0	0	0	0	0	0	0	0	0	0	0	1	0	1	0	1	0	0	0	0	0
OTU1867	0	2	5	2	4	0	3	3	1	2	1	0	1	8	9	1	0	0	0	0	0
OTU1868	0	0	1	0	0	0	1	0	0	0	0	0	0	0	0	0	0	0	0	0	0
OTU1869	0	5	0	0	0	0	1	2	0	0	0	0	1	1	0	0	0	0	0	0	1
OTU1870	0	2	0	3	0	2	1	2	0	1	1	0	0	0	0	1	0	2	1	0	0
OTU1871	0	2	6	6	3	3	3	3	3	1	9	1	0	8	0	0	2	7	6	2	1
OTU1872	10	11	723	34	14229	18	76	121	34	68	666	10	560	53	21	89	32	53	6120	14	1
OTU1873	0	0	0	0	0	1	1	0	0	0	0	0	0	0	0	0	0	0	0	0	0
OTU1874	0	0	0	0	0	0	0	0	0	0	0	0	0	1	0	0	0	0	1	0	0
OTU1875	0	0	0	0	0	1	0	0	0	1	0	0	0	0	0	0	0	0	0	0	0
OTU1876	0	0	0	0	1	0	1	1	1	2	1	0	0	0	0	0	0	0	0	0	0
OTU1877	0	0	0	1	0	0	0	0	0	0	0	0	0	0	0	2	0	1	0	0	0
OTU1878	0	5	6	9	6	14	10	8	10	2	11	0	1	16	56	2	1	2	1	1	0
OTU1879	0	0	79	5	6	2	7	3	4	7	3	2	0	0	2	0	0	2	1	1	0
OTU1881	0	0	1	1	1	0	0	3	0	0	1	0	0	2	0	0	0	1	0	0	0
OTU1882	0	0	0	0	0	0	0	0	0	0	0	0	0	1	0	0	0	0	0	0	0
OTU1883	0	1	1	1	1	1	1	1	1	1	1	2	2	15	4	17	0	6	1	1	0
OTU1884	0	1	0	0	1	0	0	1	0	0	1	0	0	0	0	0	0	0	1	0	0
OTU1885	0	0	0	0	0	0	0	0	0	0	0	1	0	0	0	0	0	0	0	0	0
OTU1886	0	0	4	1	0	1	3	1	1	0	1	1	0	4	2	2	0	1	0	1	0
OTU1887	0	0	21	0	17	3	2	1	2	0	0	1	1	5	3	5	1	6	58	1	0
OTU1888	0	2	0	3	1	3	2	2	1	2	0	0	0	0	0	14	0	0	0	0	0
OTU1889	0	11	16	30	24	37	16	11	19	13	10	3	2	82	1	2	1	298	30	1	1
OTU1890	0	4	2	2	1	1	4	10	3	10056	2	0	0	0	1	7	0	0	8	0	0
OTU1891	0	0	0	0	0	0	0	0	0	0	0	0	0	1	0	1	0	10	1	0	0
OTU1892	0	0	0	0	3	0	0	10	0	0	3	37	31	1043	480	6	0	1099	256	3	0
OTU1893	0	1	0	0	0	0	0	1	0	0	1	1	1	4	0	1	0	0	0	0	0
OTU1894	0	1	0	0	0	0	0	2	0	0	0	0	0	0	0	0	0	0	0	0	0
OTU1897	0	1	0	0	1	0	0	2	1	0	0	0	0	0	0	0	0	4	0	0	0
OTU1898	0	2	3	5	4	5	5	2	4	5	2	3	5	29	10	24	2	12	13	3	1
OTU1899	0	1	1	1	0	0	1	1	2	0	0	0	0	0	0	0	0	0	0	0	0
OTU1901	0	1	0	0	0	0	0	0	0	0	0	0	0	0	0	0	0	0	0	0	0
OTU1902	0	0	0	1	1	1	0	1	2	0	1	0	0	0	0	0	0	0	0	0	0
OTU1903	0	0	0	0	0	0	0	0	0	0	0	0	0	1	0	1	0	0	0	0	0
OTU1904	0	1	0	0	1	0	0	0	0	0	0	0	0	0	0	0	0	0	0	0	0
OTU1905	0	0	1	0	0	1	0	0	0	0	1	0	0	0	0	0	0	0	0	0	0
OTU1906	0	1	0	0	0	0	1	0	0	0	0	0	0	3	0	0	197	0	0	0	0
OTU1907	0	0	0	0	0	0	0	0	0	1	0	0	0	0	0	0	0	0	0	0	0
OTU1908	0	0	0	0	0	1	0	0	0	0	0	0	0	0	0	0	0	0	0	0	0
OTU1909	0	35	9	6	25	13	9	21	5	17	10	19	9	13	1983	8	61	31	5	4	2
OTU1910	0	5	5	9	10	10	22	82	11	119	6	44	0	25	5	7	1	26	15	18	1
OTU1911	0	0	0	0	0	0	0	2	0	0	0	1	0	0	2	1	0	0	0	0	0
OTU1912	0	1	0	0	1	0	0	0	0	0	0	0	0	0	0	0	0	0	0	0	0
OTU1913	0	0	0	0	0	0	0	2	1	0	1	0	0	4	0	1	0	0	2	0	0
OTU1914	0	0	0	0	0	0	0	0	0	1	0	0	0	0	0	0	0	0	0	0	0
OTU1915	0	0	0	0	0	1	1	0	0	0	0	0	0	1	0	0	0	0	0	0	0
OTU1916	0	0	1	0	1	2	2	0	0	0	0	0	1	1	0	1	0	1	0	0	0
OTU1917	0	1	0	0	3	1	10	55	4	9	0	0	0	2	0	0	0	0	0	0	0
OTU1918	0	0	0	0	0	0	0	0	0	0	0	0	0	0	0	0	0	1	0	0	0
OTU1919	0	0	0	0	0	0	0	0	0	0	0	0	0	1	0	0	0	1	0	0	0
OTU1921	0	0	0	0	0	0	0	1	0	0	0	0	6	20	5	0	0	0	1	0	0
OTU1922	0	0	1	0	0	1	0	0	0	0	0	0	0	0	0	1	0	0	0	0	0
OTU1924	0	3	3	2	15	0	6	0	6	4	2	1	0	2	0	2	1	1	2	170	0
OTU1925	0	0	0	0	0	0	0	0	0	0	0	0	0	1	0	0	0	0	0	0	0
OTU1926	5	0	1	0	0	0	0	0	0	0	0	0	1	3	0	2	0	0	0	1	0
OTU1927	0	0	2	0	2	3	0	1	13	0	1	1	0	0	0	0	0	0	0	0	0
OTU1928	0	1	0	0	0	0	1	1	1	0	1	1	0	0	0	1	0	0	0	0	0
OTU1929	0	0	2	1	0	0	1	0	0	1	1	0	2	19	1	10	0	9	2	0	0
OTU1932	0	0	0	0	0	0	0	0	0	0	0	0	0	4	0	0	0	0	0	0	0
OTU1933	0	0	0	0	0	0	0	1	0	1	0	0	0	0	0	0	0	0	0	0	0
OTU1934	0	1	1	1	2	0	1	1	2	0	1	0	0	2	0	0	0	1	0	0	0
OTU1935	0	0	0	0	0	0	0	0	0	0	0	0	0	0	1	0	0	0	0	0	0
OTU1937	0	0	1	0	0	0	0	0	0	1	0	0	0	2	0	0	0	0	0	0	0
OTU1938	0	1	0	0	2	1	0	0	0	1	0	0	0	0	0	0	0	0	0	0	0
OTU1939	0	0	0	2	1	1	0	2	0	0	1	0	0	0	0	0	0	0	0	0	0
OTU1942	0	0	1	0	0	0	0	0	0	0	0	1	0	0	1	9	0	1	0	158	0
OTU1943	0	1	1	0	0	0	0	0	0	0	1	0	0	0	0	0	0	8	0	0	0
OTU1944	0	2	0	2	1	1	0	0	1	0	0	0	0	1	0	0	0	0	0	0	0
OTU1945	0	0	0	0	1	1	1	1	0	0	0	331	1	13	10	0	0	9	16	1	0
OTU1946	0	0	2	1	40	1	0	0	6	4	2	21	5	119	125	70	37	2	18	5	3
OTU1947	0	0	0	0	0	0	1	0	0	0	0	0	0	0	0	0	0	0	0	0	0
OTU1948	0	0	0	0	0	0	0	0	0	0	0	3	1	3	1	1	0	1	18	12	0
OTU1949	0	0	0	1	0	0	0	1	0	0	0	0	0	1	0	0	0	0	0	0	0
OTU1950	0	0	0	0	0	0	0	0	0	0	1	0	0	0	3	0	0	0	0	1	0
OTU1951	0	1	0	0	0	0	0	0	0	0	0	0	0	0	0	0	0	1	0	0	0
OTU1952	0	0	0	0	1	0	0	0	0	0	1	1	0	2	0	0	0	0	0	0	0
OTU1953	0	0	0	0	0	0	0	0	0	0	0	0	0	1	0	0	0	0	0	0	0
OTU1954	0	1	1	0	1	10	1	0	1	1	0	0	2	1	2	1	0	0	0	0	0
OTU1955	0	0	1	4	0	0	1	34	3	0	0	0	0	8	0	1	0	1	1	0	0
OTU1956	0	0	1	0	0	0	0	0	0	0	0	50	25	0	1	0	0	0	0	7	0
OTU1957	0	1	0	0	1	0	0	0	0	0	0	1	0	1	0	2	0	0	0	1	0
OTU1958	0	1	0	0	0	0	0	0	0	0	0	0	0	0	0	0	0	0	0	0	0
OTU1960	0	3	4	4	4	8	2	4	0	13	0	0	0	0	0	0	0	0	0	0	0
OTU1961	0	0	0	0	1	1	0	0	0	1	1	0	3	1	5	0	0	10	0	1	0
OTU1962	0	0	1	0	0	0	0	0	0	0	0	0	15	0	0	0	0	0	0	0	0
OTU1963	0	0	0	0	0	0	0	0	0	0	0	0	0	0	0	0	0	1	0	0	0
OTU1964	0	0	0	0	0	0	0	0	0	0	0	0	0	1	0	0	0	0	0	0	0
OTU1965	0	0	0	1	3	0	2	0	0	1	0	0	0	0	8	0	0	1	0	0	0
OTU1966	0	0	293	1	418	0	2	1	1608	0	0	0	0	0	0	0	0	0	0	0	0
OTU1967	0	11	19	12	10	10	6	6	25	10	35	1	0	0	0	0	0	0	0	0	0
OTU1968	0	0	0	0	1657	0	0	0	1	0	0	19	27	10	1	3	0	8	7	0	0
OTU1969	0	0	0	0	0	0	0	0	0	0	0	0	0	2	3	1	0	1	0	0	0
OTU1970	0	0	0	0	0	0	0	0	0	0	0	0	0	1	0	0	0	0	0	0	0
OTU1971	0	0	0	0	0	0	0	0	0	0	0	1	0	0	0	0	0	0	0	0	0
OTU1972	0	0	0	0	0	1	0	0	0	0	0	0	0	0	0	0	0	0	0	0	0
OTU1973	0	0	0	0	0	0	0	0	0	0	0	1	0	0	2	1	1	3	0	0	0
OTU1974	0	2	0	0	0	0	1	1	1	1	0	0	1	10	1	2	0	17	9	17	0
OTU1976	0	0	0	0	0	0	0	0	0	0	0	0	0	0	3	1	0	0	0	0	0
OTU1977	0	0	0	0	0	0	0	0	0	0	0	0	0	2	0	0	0	0	0	0	0
OTU1979	0	0	0	0	0	0	0	0	0	0	0	22	9	24	4	2	0	3	3	2	0
OTU1982	0	0	0	0	0	1	0	0	0	0	0	0	0	0	0	0	0	0	0	0	0
OTU1983	0	0	1	1	0	0	0	0	0	0	0	0	0	1	0	0	0	0	0	0	0
OTU1984	0	0	0	0	0	0	1	0	0	0	0	0	0	0	0	0	0	0	0	0	0
OTU1985	0	0	0	0	0	0	0	0	0	0	0	0	0	0	0	0	0	0	1	0	0
OTU1986	0	0	0	0	0	0	0	0	0	0	0	1	0	0	0	0	0	0	0	0	0
OTU1987	0	0	0	0	0	0	0	0	0	0	0	0	0	1	0	0	0	1	0	0	0
OTU1988	0	0	0	0	0	0	0	0	0	1	0	0	0	0	0	0	0	0	0	0	0
OTU1989	0	0	1	1	0	0	0	1	0	0	0	1	1	16	7	11	0	4	6	0	0
OTU1990	0	0	0	0	0	1	0	0	0	0	0	0	0	0	0	0	0	1	0	0	0
OTU1991	0	0	0	0	0	0	0	0	0	0	0	0	0	0	0	1	0	0	0	0	0
OTU1992	0	1	0	0	0	0	1	0	0	0	0	4	0	1	1	0	0	0	0	0	0
OTU1993	0	0	0	0	1	0	0	0	0	0	0	0	0	0	0	0	0	1	0	0	0
OTU1994	0	0	0	0	0	0	1	0	0	0	0	0	0	1	0	0	0	0	0	2	0
OTU1995	0	2	3	1	0	0	2	1	1	1	1	46	1	11	1	2	0	17	0	0	0
OTU1997	0	0	0	0	0	1	0	0	0	0	0	0	0	0	0	0	0	0	0	0	0
OTU1998	0	0	0	0	1	0	0	0	0	0	0	1	0	1	0	5	0	3	0	0	0
OTU1999	0	0	1	0	1	2	0	3	1	0	1	0	1	1	0	1	0	1	0	1	0
OTU2000	0	0	0	0	0	1	0	0	0	0	0	0	0	0	0	0	0	0	0	0	0
OTU2003	0	0	0	0	0	0	0	0	1	0	0	0	0	0	0	0	0	0	0	0	0
OTU2004	0	0	0	0	1	0	0	0	4	0	0	4	0	0	0	1	0	0	0	1	2
OTU2005	0	1	0	0	0	0	0	0	0	0	0	0	1	0	0	0	0	0	0	0	0
OTU2006	0	4	0	1	1	0	3	1	4	1	0	1	0	7	2	1	1	1	7	0	0
OTU2007	0	0	0	0	0	0	0	0	0	1	0	0	0	0	0	0	0	0	0	0	0
OTU2008	0	0	0	0	0	0	0	0	1	0	0	6	1	2	5	3	0	1	5	1	0
OTU2009	0	2	0	0	1	0	0	4	0	0	1	0	1	0	0	0	0	0	0	0	0
OTU2010	0	1	9	1	0	1	1	0	0	0	1	0	0	1	0	0	0	0	0	0	0
OTU2011	0	0	0	0	1	0	0	0	0	1	0	1	1	1	1	2	0	0	0	0	0
OTU2012	0	0	0	0	0	0	0	0	0	0	0	0	1	0	0	2	0	0	0	0	0
OTU2013	0	1	1	3	0	0	2	0	0	1	1	0	1	4	0	0	0	4	5	0	0
OTU2014	0	0	0	0	0	0	0	0	0	0	0	0	0	2	0	0	0	6	2	0	0
OTU2015	0	0	0	0	0	0	0	0	0	0	0	0	0	3	10	7	0	0	2	3	0
OTU2016	0	0	0	0	0	0	0	0	0	0	0	0	0	1	2	0	0	0	0	0	0
OTU2017	0	1	0	0	0	1	0	0	0	1	1	0	0	0	0	0	0	0	0	0	0
OTU2018	0	0	0	0	0	0	0	0	0	0	0	0	0	0	192	0	0	0	0	0	0
OTU2019	0	0	0	0	0	0	0	0	0	0	0	0	0	0	0	1	0	1	0	0	0
OTU2021	0	0	0	0	0	0	0	0	0	1	0	0	0	0	1	0	0	0	0	0	1
OTU2022	0	0	0	0	0	0	0	0	0	0	0	0	0	0	0	6	0	4	3	22	0
OTU2023	0	1	1	0	0	0	0	0	0	1	0	0	0	0	0	0	0	0	0	0	0
OTU2024	0	0	0	0	0	0	0	1	0	0	0	0	0	1	0	0	1	0	0	0	0
OTU2025	0	0	0	0	0	0	0	0	0	0	0	0	0	1	0	0	0	0	0	0	0
OTU2026	0	1	1	2	1	1	0	0	0	0	3	1	0	0	0	0	0	1	1	0	1
OTU2027	0	1	9	6	3	35	18	6	2	8	11	22	1	21	128	27	2	2	36	5	3
OTU2028	0	0	0	0	0	0	0	0	0	0	0	0	0	0	0	0	0	3	0	0	0
OTU2029	0	0	1	1	2	0	24	0	2	3	0	0	0	9	0	0	0	2	2	0	0
OTU2030	0	0	0	0	0	0	0	0	0	0	0	0	0	0	1	0	0	0	0	0	0
OTU2031	0	1	8	3	9	4	3	4	2	3	0	2	1	0	0	0	0	0	0	0	0
OTU2032	0	4	9	9	5	0	2	1	2	1	2	0	0	0	0	0	0	0	0	0	0
OTU2033	0	10659	2142	18637	1058	1015	8755	4459	11286	2224	2989	2085	1127	2310	856	3909	932	2197	2272	547	107
OTU2034	0	0	3	0	0	0	0	1	0	0	0	0	0	2	0	0	0	1	2	1	0
OTU2035	0	0	0	0	0	1	0	0	1	0	0	3	4	19	0	0	0	0	1	0	0
OTU2036	0	7	0	2	0	0	1	3	0	2	8	0	0	1	0	0	0	0	0	0	0
OTU2037	0	1	4	0	5	1	3	0	2	2	1	63	25	12	1	22	0	14	4	2	0
OTU2038	6	2	1	2	4	4	2	4	4	3	1	0	2	8	9	10	2	3	3	1	0
OTU2041	0	0	0	0	0	1	0	0	0	1	0	0	0	0	0	0	0	0	0	0	0
OTU2042	0	0	0	1	4	0	0	0	0	0	1	0	0	6	0	0	0	1	0	0	0
OTU2043	0	0	0	0	0	0	0	0	0	0	0	1	0	0	0	0	0	0	0	0	0
OTU2044	0	0	0	0	0	0	0	0	0	1	0	13	3	0	0	0	0	0	0	0	0
OTU2045	0	0	1	1	1	0	0	0	0	0	1	1	0	0	0	1	0	0	0	0	0
OTU2046	0	0	0	0	0	0	0	0	0	0	0	0	0	0	1	0	0	0	0	0	0
OTU2047	0	1	0	0	0	0	0	0	0	0	0	0	0	0	0	0	0	0	1	0	0
OTU2048	0	0	0	0	0	0	0	0	0	0	0	7	0	0	0	0	0	0	0	1	1
OTU2049	0	0	0	0	0	0	0	0	0	0	0	0	0	0	1	2	0	1	0	0	0
OTU2050	0	0	1	0	0	0	0	0	0	1	0	0	0	0	0	0	0	0	0	0	0
OTU2051	0	0	0	0	0	0	0	0	0	0	0	0	0	0	0	0	0	1	0	0	0
OTU2052	0	0	0	0	0	0	0	0	0	0	0	0	0	0	0	0	0	0	0	1	0
OTU2053	0	0	1	0	0	0	0	0	1	0	0	2	1	1	0	0	1	0	0	0	0
OTU2054	0	0	2	1	0	1	0	1	0	3	2	4	5	8	11	1	1	3	0	0	0
OTU2055	0	0	0	0	0	0	0	0	0	0	0	0	0	0	0	1	0	0	0	0	0
OTU2056	0	0	1	0	1	0	0	1	0	0	0	0	5	1	1	2	0	1	1	0	0
OTU2057	0	0	0	0	1	0	0	0	0	0	0	21	0	0	0	0	0	0	0	0	0
OTU2058	0	0	0	1	0	1	0	2	1	1	0	0	1	0	0	0	0	1	0	0	0
OTU2059	0	0	0	0	2	0	0	1	1	0	0	0	0	1	0	0	0	1	1	0	0
OTU2060	0	0	0	0	0	0	0	0	0	0	0	0	0	1	0	0	0	0	0	0	0
OTU2061	0	0	0	0	0	0	0	0	0	0	0	1	0	0	0	0	0	0	0	0	0
OTU2062	0	1	2	3	1	1	4	4	4	1	1	0	0	0	0	0	0	0	0	0	0
OTU2063	0	0	0	0	0	0	0	0	0	0	0	0	1	1	2	0	0	0	0	1	0
OTU2064	0	0	0	0	0	0	0	0	0	0	0	0	0	0	0	1	0	0	0	0	0
OTU2065	0	0	0	0	0	0	0	0	0	0	0	1	0	1	0	0	0	0	0	0	0
OTU2066	0	0	0	0	0	0	0	0	1	0	0	0	0	0	0	0	0	0	0	0	0
OTU2067	0	0	1	0	0	0	0	0	0	0	1	0	0	0	0	0	0	0	0	0	0
OTU2068	0	0	0	0	0	0	0	0	0	0	0	0	0	1	0	0	0	0	0	0	0
OTU2069	0	0	0	0	0	0	0	1	0	0	0	0	0	0	0	0	0	0	0	0	0
OTU2070	0	0	0	0	0	0	0	0	0	0	0	0	0	0	0	0	1	0	0	0	0
OTU2071	0	0	0	0	0	0	0	0	0	0	0	0	0	0	0	1	0	0	0	0	0
OTU2072	0	0	0	0	0	0	0	0	0	0	0	0	0	0	1	0	0	0	0	0	0
OTU2073	0	0	0	0	0	0	0	0	0	0	0	0	0	1	0	0	0	0	0	0	0
OTU2074	0	0	0	0	0	0	0	0	0	0	0	0	2	1	3	17	0	4	0	0	0
OTU2075	0	0	0	0	0	0	0	0	0	0	0	0	0	2	0	0	0	0	0	0	0
OTU2076	0	0	0	0	0	0	0	0	0	0	0	1	0	0	0	0	0	0	1	0	0
OTU2077	0	1	1	0	0	0	0	0	0	0	0	0	0	0	0	1	0	1	0	0	0
OTU2078	0	0	0	0	0	0	1	0	0	0	0	0	0	0	0	0	0	0	0	0	0
OTU2080	0	0	0	0	0	0	0	0	0	0	1	0	0	0	0	0	0	0	0	0	0
OTU2082	0	0	1	0	0	0	0	1	0	0	0	0	0	0	0	0	0	0	0	0	0
OTU2083	0	0	1	1	1	0	1	1	1	0	1	0	0	3	1	0	0	0	1	0	0
OTU2084	0	0	0	0	2	0	0	0	0	1	0	0	0	0	0	0	0	0	0	0	0
OTU2086	0	0	40	0	0	2	1	0	9	0	0	0	0	21	0	1	0	0	0	0	0
OTU2087	0	0	0	0	0	0	0	0	0	0	0	0	0	0	0	0	0	0	1	0	0
OTU2088	0	0	0	0	0	0	0	0	1	0	0	0	0	0	0	0	0	0	0	0	0
OTU2089	0	0	0	1	2	1	0	0	1	2	3	1	0	0	0	0	0	0	0	0	0
OTU2090	0	0	0	0	0	0	0	0	0	1	0	0	0	0	0	0	0	0	0	0	0
OTU2091	0	0	0	1	1	2	1	1	12	0	1	0	0	0	1	1	0	0	0	0	0
OTU2093	0	0	0	0	1	0	0	1	0	1	0	1	5	26	23	31	3	8	6	5	0
OTU2094	0	0	0	0	0	0	0	0	0	1	0	0	0	0	0	0	0	0	0	0	0
OTU2097	0	0	2	1	1	2	0	1	0	0	0	3	2	6	0	0	0	0	1	0	0
OTU2098	0	0	0	0	0	0	0	0	0	0	0	0	0	3	0	0	0	0	0	0	0
OTU2099	0	0	0	0	0	0	0	0	0	0	0	0	2	0	1	1	0	0	0	0	0
OTU2100	0	1	0	0	0	0	0	0	0	0	0	2	0	1	0	0	0	0	0	0	0
OTU2101	0	0	1	0	0	0	0	0	0	0	0	0	0	3	0	0	0	1	0	0	0
OTU2102	0	0	4	0	0	0	1	0	0	0	0	0	0	0	0	0	0	0	0	0	0
OTU2103	0	0	0	0	0	0	0	0	0	1	0	0	0	0	0	0	0	0	0	0	0
OTU2104	0	0	0	0	0	0	0	0	0	0	0	0	0	0	1	0	0	0	0	0	0
OTU2106	0	0	2	1	0	0	0	0	0	0	0	8	0	4	1	1	0	0	1	0	0
OTU2107	0	0	0	0	0	0	0	0	0	0	0	0	0	1	1	2	0	3	0	0	0
OTU2108	0	0	0	0	0	0	0	0	0	0	0	0	1	0	0	3	0	0	0	0	0
OTU2109	0	0	1	0	0	2	0	1	0	0	0	6	0	1	0	3	0	0	0	0	0
OTU2110	0	0	0	0	0	0	0	1	0	1	0	4	0	0	1	1	0	0	0	0	0
OTU2111	0	0	3	0	0	0	1	2	0	1	0	0	0	1	0	0	0	0	0	0	0
OTU2112	0	0	0	0	0	0	0	0	0	0	0	0	0	0	0	1	0	0	0	0	0
OTU2113	0	0	0	0	0	0	0	0	0	0	1	0	0	0	0	0	0	0	0	0	0
OTU2114	0	0	0	0	0	0	0	0	0	0	0	0	0	1	1	0	0	0	0	0	0
OTU2115	0	0	4	1	1	0	0	2	2	0	1	8	3	58	10	6	0	17	19	18	1
OTU2116	0	0	0	0	0	0	0	0	1	1	0	0	0	0	0	0	0	0	0	0	0
OTU2117	0	0	2	1	0	0	0	0	1	0	0	0	0	0	0	0	0	0	0	0	0
OTU2118	0	33	132	58	77	45	78	73	57	88	56	145	35	244	198	82	11	83	61	24	13
OTU2119	0	0	14	1	1	1	0	1	1	2	0	0	0	7	0	0	0	1	0	0	0
OTU2121	0	0	1	0	0	0	0	0	0	0	0	0	0	0	0	0	0	0	0	0	0
OTU2122	0	0	2	0	0	0	0	0	0	0	0	0	0	0	0	0	0	0	0	0	0
OTU2125	0	0	1	0	0	0	0	0	0	0	0	0	0	0	0	0	0	0	0	0	0
OTU2126	0	0	0	0	0	0	0	0	0	0	0	0	0	3	0	0	0	2	2	0	0
OTU2128	0	0	0	0	0	0	0	0	0	0	0	0	0	1	0	0	0	1	0	0	0
OTU2129	0	0	1	0	0	0	0	0	0	0	0	0	0	0	0	0	0	0	0	0	0
OTU2130	0	0	0	0	0	0	0	0	0	0	0	0	0	1	0	0	0	0	0	0	0
OTU2131	0	0	0	0	0	0	0	0	0	0	0	0	0	1	0	0	0	0	0	0	0
OTU2132	0	0	0	0	0	0	0	0	0	0	0	0	0	1	0	0	0	0	0	0	0
OTU2133	0	0	1	0	0	0	0	0	0	0	0	0	0	0	0	0	0	0	0	0	0
OTU2136	0	0	0	0	0	0	1	0	0	0	0	0	0	0	0	0	0	0	0	0	0
OTU2137	0	1	0	0	0	0	0	0	0	0	0	0	0	0	0	0	0	0	0	0	0
OTU2138	0	0	2	0	0	0	0	0	0	0	0	0	0	0	0	0	0	0	1	0	0
OTU2139	0	110	4	2	3	108	1	158	0	81	1	0	0	60	0	0	0	2	1	0	0
OTU2140	0	1	0	0	0	0	0	0	0	0	0	0	0	0	0	0	0	0	0	0	0
OTU2141	0	2	3	8	6	6	4	3	2	6	3	0	0	0	0	0	0	0	0	0	0
OTU2142	0	0	0	0	1	0	0	0	0	0	0	0	0	0	0	0	0	0	0	0	0
OTU2143	0	37	609	95	119	54	64	13	11	70	9	4	0	17	16	26	0	15	2	8	0
OTU2144	0	0	0	0	0	0	0	0	1	0	0	0	0	1	0	0	0	0	0	0	0
OTU2145	0	0	0	0	1	0	10	0	1	0	1	0	0	0	0	0	0	0	0	0	0
OTU2146	0	1	14	0	1	5	1	6	55	0	4	0	0	7	0	0	0	18	37	0	0
OTU2147	0	0	0	0	0	0	0	0	0	2	0	0	0	5	0	0	0	0	0	0	0
OTU2148	0	0	0	0	0	0	0	0	0	0	0	0	0	0	0	0	0	0	2	0	0
OTU2149	0	0	0	0	0	0	0	0	0	0	0	1	0	6	1	3	0	20	1	1	0
OTU2150	0	0	0	0	0	0	0	0	0	0	0	0	1	0	0	0	0	0	0	0	0
OTU2151	0	0	14	1	0	2	2	1	1	1	0	1	0	11	0	0	0	3	172	0	0
OTU2152	0	0	0	0	0	0	0	0	0	0	0	0	0	0	0	1	0	1	0	0	0
OTU2153	0	0	0	0	0	0	0	0	0	0	0	1	0	0	0	0	0	0	0	0	0
OTU2154	0	0	0	0	0	0	0	1	0	0	0	0	0	0	0	0	0	0	0	1	0
OTU2155	0	0	0	0	0	0	0	0	0	0	0	0	0	1	0	0	0	0	0	0	0
OTU2156	0	0	0	0	0	0	0	0	0	0	0	0	0	0	0	0	0	0	1	0	0
OTU2157	0	0	0	0	0	0	0	0	0	1	0	330	1	641	5	408	1	10	7	67	85
OTU2159	0	0	1	0	0	0	0	0	0	0	0	2	0	0	1	1	0	0	0	1	0
OTU2160	0	0	0	0	0	0	0	0	0	0	0	0	0	1	1	0	0	6	1	0	0
OTU2161	0	0	0	0	0	0	0	0	0	0	0	0	0	2	0	0	0	0	0	0	0
OTU2162	0	0	0	0	0	0	0	0	1	0	0	0	0	0	0	0	0	0	0	0	0
OTU2163	0	0	1	0	2	1	0	0	0	0	1	0	0	0	0	0	0	0	0	0	0
OTU2164	0	0	0	0	0	0	0	0	0	0	0	0	0	0	0	0	0	1	0	0	0
OTU2165	0	0	0	0	0	0	0	0	0	0	0	0	0	0	1	0	0	0	0	0	0
OTU2166	0	0	0	0	1	0	0	0	0	0	0	0	0	0	0	0	0	0	0	0	0
OTU2167	0	0	0	0	0	2	0	1	1	1	0	2	0	0	1	0	0	0	0	0	0
OTU2168	0	0	0	0	0	0	0	1	0	0	0	0	0	0	0	0	0	0	0	0	0
OTU2169	0	0	0	0	0	0	0	0	0	1	0	0	0	0	0	0	0	0	0	0	0
OTU2170	0	0	0	0	0	0	0	0	0	0	0	0	0	0	0	1	0	0	0	0	0
OTU2171	0	0	2	0	0	0	0	0	0	0	0	0	0	0	0	0	0	0	0	0	0
OTU2172	0	0	0	0	0	0	0	0	0	0	0	0	0	1	0	0	0	1	0	0	0
OTU2174	0	1	0	0	0	0	0	1	0	0	0	0	0	0	0	0	0	0	0	0	0
OTU2175	0	1	0	5	6	0	0	1	1	2	2	1	0	0	0	0	0	0	0	0	0
OTU2176	0	4	105	4	1	1	2	2	0	3	2	0	0	0	10	0	0	5	8	0	0
OTU2177	0	0	1	1	2	2	0	1	2	0	1	0	0	6	4	3	0	0	1	2	0
OTU2178	0	0	1	1	0	3	2	3	0	2	0	0	0	0	0	0	0	0	1	1	0
OTU2179	0	0	1	0	0	0	0	0	0	0	0	0	0	0	0	0	0	0	0	0	0
OTU2180	0	0	0	0	0	1	0	0	0	0	0	0	0	0	0	0	0	0	0	0	0
OTU2181	0	0	0	0	1	0	0	0	0	0	0	0	0	0	0	0	0	0	0	0	0
OTU2182	0	1	0	0	0	0	0	0	0	0	0	3	5	13	0	3	1	1	2	1	0
OTU2183	0	0	0	0	0	0	0	0	0	0	1	0	0	1	0	0	0	0	0	0	0
OTU2184	0	0	6	0	3	1	0	6	4	0	1	0	0	1	0	0	0	0	0	0	0
OTU2185	0	0	0	0	1	0	0	0	0	0	0	0	0	0	0	0	0	0	0	0	0
OTU2186	0	0	0	0	0	0	0	0	0	0	1	0	0	0	0	0	0	0	0	0	0
OTU2187	0	0	0	0	0	0	0	1	0	0	0	0	0	0	0	0	0	0	0	0	0
OTU2188	0	0	0	1	1	7	3	1	1	0	0	0	0	0	0	0	0	0	0	0	0
OTU2189	0	0	0	0	0	0	0	0	1	1	0	0	0	0	0	0	0	0	0	0	0
OTU2190	0	0	1	0	0	0	0	0	0	0	0	0	0	0	0	0	0	0	0	0	0
OTU2191	0	0	0	0	0	0	0	0	1	0	0	0	0	0	0	0	0	0	0	0	0
OTU2192	0	0	0	0	0	0	0	0	0	0	0	0	0	0	0	0	0	4	0	0	0
OTU2193	0	0	0	0	0	0	1	1	0	0	2	0	0	0	0	0	0	0	0	0	0
OTU2194	0	0	0	0	0	0	0	1	0	0	0	0	0	1	0	0	0	0	0	0	0
OTU2195	0	0	0	1	1	0	0	0	0	0	0	0	0	9	0	1	0	1	0	0	0
OTU2196	0	0	0	0	0	0	1	0	0	0	0	0	0	0	0	0	0	2	1	0	0
OTU2197	0	0	0	0	0	0	0	0	0	1	0	1	0	0	0	0	1	0	0	0	0
OTU2198	0	0	1	0	0	1	1	0	0	2	0	4	3	0	1	0	0	0	0	0	0
OTU2199	0	0	0	0	0	0	0	0	0	0	0	1	2	0	0	0	0	0	0	0	0
OTU2200	0	0	0	0	0	0	0	0	0	0	0	0	0	0	1	0	0	0	1	0	0
OTU2201	0	0	0	0	0	0	1	0	1	0	0	0	0	0	0	0	0	0	5	0	0
OTU2202	0	0	1	0	1	0	0	0	1	0	2	1	0	10	0	1	0	7	1	2	0
OTU2203	0	0	0	0	0	0	0	0	0	0	0	0	1	72	43	12	3	11	190	1	0
OTU2204	0	0	0	0	1	0	0	0	0	0	0	0	7	0	1	1	0	0	0	0	0
OTU2205	0	0	0	0	0	0	0	0	1	1	1	0	0	0	0	0	0	0	0	0	0
OTU2206	0	0	0	0	0	0	0	0	0	0	0	0	0	0	0	0	0	1	0	0	0
OTU2207	0	0	0	0	0	0	0	0	0	0	1	0	0	0	0	0	0	0	0	0	0
OTU2208	0	1	1	1	0	0	1	0	0	0	0	0	2	1	0	0	0	0	0	0	0
OTU2209	0	0	0	0	0	0	0	0	0	0	0	3	5	13	8	0	0	1	3	0	0
OTU2210	0	0	5	0	1	0	0	0	0	0	0	0	0	0	0	0	0	0	0	0	0
OTU2211	0	0	0	0	0	0	0	0	0	0	0	1	1	0	0	0	0	0	0	0	0
OTU2212	0	0	0	0	1	0	0	0	0	0	0	2	1	0	0	0	0	0	0	0	0
OTU2213	0	0	1	0	0	1	0	0	0	0	0	1	0	0	0	0	0	0	0	0	0
OTU2214	0	0	2	0	1	0	0	0	0	1	0	0	0	0	0	0	0	0	0	0	0
OTU2215	0	2	0	0	0	0	1	0	0	0	0	1	0	0	0	0	0	0	0	1	0
OTU2216	0	0	0	0	1	0	0	0	0	0	0	0	0	0	0	0	0	0	0	0	0
OTU2217	0	0	0	0	0	0	0	0	0	0	0	1	0	0	0	0	0	0	0	1	0
OTU2218	0	0	0	0	0	0	0	1	0	0	0	1	3	0	0	1	1	0	1	1	0
OTU2219	0	0	0	1	0	0	0	0	0	0	0	0	0	0	0	0	0	0	0	0	0
OTU2221	0	0	1	0	0	0	0	0	0	0	0	0	0	0	0	0	0	0	0	0	0
OTU2223	0	0	2	0	0	0	1	0	0	0	0	0	0	2	0	1	0	0	0	0	0
OTU2224	0	0	0	0	0	0	1	0	0	0	0	0	0	0	0	0	0	0	0	0	0
OTU2225	0	0	2	0	0	0	1	0	1	0	0	0	0	1	0	0	0	0	0	0	0
OTU2227	0	0	0	0	0	0	0	0	0	0	0	0	0	0	0	0	0	1	0	0	0
OTU2228	0	0	0	0	0	0	0	0	0	0	0	0	0	1	0	0	0	0	0	0	0
OTU2229	0	0	0	0	0	0	0	0	0	0	0	0	3	0	0	0	0	0	0	0	0
OTU2230	0	0	0	0	0	0	0	0	0	0	0	0	0	2	13	0	0	0	0	0	0
OTU2231	0	0	0	0	0	0	0	0	0	0	0	0	0	0	0	0	0	0	0	1	0
OTU2232	0	0	0	0	0	0	0	0	0	0	0	0	0	0	1	0	0	0	0	0	0
OTU2233	0	0	0	0	0	0	0	0	1	0	0	0	0	0	1	4	0	1	5	1	0
OTU2234	0	0	0	0	0	0	0	0	0	0	0	0	0	5	1	0	5	1	0	5	0
OTU2235	0	0	0	0	0	0	0	0	0	0	0	0	0	0	0	0	0	0	0	1	0
OTU2236	0	0	0	1	0	0	0	0	0	0	0	0	0	0	0	0	0	0	0	0	0
OTU2237	0	0	0	0	0	0	0	0	1	0	0	0	0	0	0	0	0	0	0	0	0
OTU2238	0	0	0	0	1	0	0	0	0	0	0	0	0	0	0	0	0	0	0	0	0
OTU2239	0	0	0	0	0	0	0	0	0	0	0	0	0	0	0	0	1	0	0	0	0
OTU2240	0	0	0	0	0	0	0	0	0	0	0	0	0	0	0	1	0	0	0	0	0
OTU2241	0	0	0	1	0	0	0	0	0	0	0	0	0	0	0	0	0	0	0	0	0
OTU2242	0	0	0	0	0	0	0	0	0	0	0	0	0	1	0	0	0	1	0	0	0
[truncated: 408 more rows]

## Sheet: Meta
#NAME	SampleType
TE_W	Control
W1	Winter
W2	Winter
W3	Winter
W4	Winter
W5	Winter
W6	Winter
W7	Winter
W8	Winter
W9	Winter
W10	Winter
S1	Summer
S2	Summer
S3	Summer
S4	Summer
S5	Summer
S6	Summer
S7	Summer
S8	Summer
S9	Summer
TE_S	Control

## Sheet: SILVA Taxonomy
#TAXONOMY	Domain	Phylum	Class	Order	Family	Genus	Species
OTU0002	Archaea	Crenarchaeota	unclassified (derived from Crenarchaeota)	unclassified (derived from Crenarchaeota)	unclassified (derived from Crenarchaeota)	Candidatus Nitrosocaldus	Candidatus Nitrosocaldus yellowstonii
OTU0003	Archaea	Euryarchaeota	Halobacteria	Halobacteriales	Halobacteriaceae	Haloferax	Haloferax sulfurifontis
OTU0004	Archaea	Euryarchaeota	Halobacteria	Halobacteriales	Halobacteriaceae	Halorhabdus	Halorhabdus utahensis
OTU0005	Archaea	Euryarchaeota	Methanobacteria	Methanobacteriales	Methanobacteriaceae	Methanobacterium	Methanobacterium alcaliphilum
OTU0006	Archaea	Euryarchaeota	Methanobacteria	Methanobacteriales	Methanobacteriaceae	Methanobacterium	Methanobacterium beijingense
OTU0007	Archaea	Euryarchaeota	Methanobacteria	Methanobacteriales	Methanobacteriaceae	Methanobacterium	Methanobacterium bryantii
OTU0008	Archaea	Euryarchaeota	Methanobacteria	Methanobacteriales	Methanobacteriaceae	Methanobacterium	Methanobacterium congolense
OTU0009	Archaea	Euryarchaeota	Methanobacteria	Methanobacteriales	Methanobacteriaceae	Methanobacterium	Methanobacterium formicicum
OTU0010	Archaea	Euryarchaeota	Methanobacteria	Methanobacteriales	Methanobacteriaceae	Methanobacterium	Methanobacterium oryzae
OTU0011	Archaea	Euryarchaeota	Methanobacteria	Methanobacteriales	Methanobacteriaceae	Methanobacterium	Methanobacterium palustre
OTU0012	Archaea	Euryarchaeota	Methanobacteria	Methanobacteriales	Methanobacteriaceae	Methanobacterium	Methanobacterium sp. 169
OTU0013	Archaea	Euryarchaeota	Methanobacteria	Methanobacteriales	Methanobacteriaceae	Methanobacterium	Methanobacterium sp. MB4
OTU0014	Archaea	Euryarchaeota	Methanobacteria	Methanobacteriales	Methanobacteriaceae	Methanobacterium	Methanobacterium subterraneum
OTU0015	Archaea	Euryarchaeota	Methanomicrobia	Methanocellales	Methanocellaceae	Methanocella	Methanocella paludicola
OTU0016	Archaea	Euryarchaeota	Methanomicrobia	Methanomicrobiales	Methanospirillaceae	Methanospirillum	Methanospirillum hungatei
OTU0017	Archaea	Euryarchaeota	Methanomicrobia	Methanomicrobiales	unclassified (derived from Methanomicrobiales)	Methanolinea	Methanolinea sp. TNR
OTU0018	Archaea	Euryarchaeota	Methanomicrobia	Methanomicrobiales	unclassified (derived from Methanomicrobiales)	Methanolinea	Methanolinea tarda
OTU0019	Archaea	Euryarchaeota	Methanomicrobia	Methanomicrobiales	unclassified (derived from Methanomicrobiales)	Methanoregula	Methanoregula boonei
OTU0020	Archaea	Euryarchaeota	Methanomicrobia	Methanomicrobiales	unclassified (derived from Methanomicrobiales)	Methanosphaerula	Methanosphaerula palustris
OTU0021	Archaea	Euryarchaeota	Methanomicrobia	Methanosarcinales	Methanosaetaceae	Methanosaeta	Methanosaeta concilii
OTU0022	Archaea	Euryarchaeota	Methanomicrobia	Methanosarcinales	Methanosarcinaceae	Methanosarcina	Methanosarcina mazei
OTU0023	Archaea	Euryarchaeota	Methanomicrobia	Methanosarcinales	unclassified (derived from Methanosarcinales)	unclassified (derived from Methanosarcinales)	uncultured Methanosarcinales archaeon
OTU0024	Archaea	Euryarchaeota	Thermoplasmata	Thermoplasmatales	Picrophilaceae	Picrophilus	Picrophilus oshimae
OTU0025	Archaea	Korarchaeota	unclassified (derived from Korarchaeota)	unclassified (derived from Korarchaeota)	unclassified (derived from Korarchaeota)	Candidatus Korarchaeum	Candidatus Korarchaeum cryptofilum
OTU0026	Archaea	Thaumarchaeota	unclassified (derived from Thaumarchaeota)	unclassified (derived from Thaumarchaeota)	unclassified (derived from Thaumarchaeota)	Candidatus Nitrososphaera	Candidatus Nitrososphaera gargensis
OTU0027	Archaea	unclassified (derived from Archaea)	unclassified (derived from Archaea)	unclassified (derived from Archaea)	unclassified (derived from Archaea)	unclassified (derived from Archaea)	uncultured archaeon
OTU0029	Bacteria	Acidobacteria	Acidobacteria (class)	Acidobacteriales	Acidobacteriaceae	Terriglobus	Terriglobus saanensis
OTU0031	Bacteria	Acidobacteria	unclassified (derived from Acidobacteria)	unclassified (derived from Acidobacteria)	unclassified (derived from Acidobacteria)	Candidatus Chloracidobacterium	Candidatus Chloracidobacterium thermophilum
OTU0035	Bacteria	Actinobacteria	Actinobacteria (class)	Acidimicrobiales	Acidimicrobiaceae	Acidimicrobium	Acidimicrobium ferrooxidans
OTU0036	Bacteria	Actinobacteria	Actinobacteria (class)	Acidimicrobiales	Acidimicrobiaceae	Acidithiomicrobium	Acidithiomicrobium sp. P2
OTU0037	Bacteria	Actinobacteria	Actinobacteria (class)	Actinomycetales	Acidothermaceae	Acidothermus	Acidothermus cellulolyticus
OTU0038	Bacteria	Actinobacteria	Actinobacteria (class)	Actinomycetales	Actinomycetaceae	Actinobaculum	Actinobaculum schaalii
OTU0039	Bacteria	Actinobacteria	Actinobacteria (class)	Actinomycetales	Actinomycetaceae	Actinomyces	Actinomyces coleocanis
OTU0044	Bacteria	Actinobacteria	Actinobacteria (class)	Actinomycetales	Actinomycetaceae	Actinomyces	Actinomyces odontolyticus
OTU0046	Bacteria	Actinobacteria	Actinobacteria (class)	Actinomycetales	Actinomycetaceae	Actinomyces	Actinomyces urogenitalis
OTU0047	Bacteria	Actinobacteria	Actinobacteria (class)	Actinomycetales	Actinomycetaceae	Actinomyces	Actinomyces viscosus
OTU0048	Bacteria	Actinobacteria	Actinobacteria (class)	Actinomycetales	Actinomycetaceae	Arcanobacterium	Arcanobacterium bonasi
OTU0049	Bacteria	Actinobacteria	Actinobacteria (class)	Actinomycetales	Actinomycetaceae	Arcanobacterium	Arcanobacterium haemolyticum
OTU0050	Bacteria	Actinobacteria	Actinobacteria (class)	Actinomycetales	Actinomycetaceae	Arcanobacterium	Arcanobacterium phocae
OTU0051	Bacteria	Actinobacteria	Actinobacteria (class)	Actinomycetales	Actinomycetaceae	Arcanobacterium	Arcanobacterium pluranimalium
OTU0052	Bacteria	Actinobacteria	Actinobacteria (class)	Actinomycetales	Actinomycetaceae	Mobiluncus	Mobiluncus curtisii
OTU0053	Bacteria	Actinobacteria	Actinobacteria (class)	Actinomycetales	Actinosynnemataceae	Actinosynnema	Actinosynnema mirum
OTU0054	Bacteria	Actinobacteria	Actinobacteria (class)	Actinomycetales	Actinosynnemataceae	Lechevalieria	Lechevalieria aerocolonigenes
OTU0055	Bacteria	Actinobacteria	Actinobacteria (class)	Actinomycetales	Actinosynnemataceae	Lentzea	Lentzea violacea
OTU0056	Bacteria	Actinobacteria	Actinobacteria (class)	Actinomycetales	Beutenbergiaceae	Beutenbergia	Beutenbergia cavernae
OTU0059	Bacteria	Actinobacteria	Actinobacteria (class)	Actinomycetales	Brevibacteriaceae	Brevibacterium	Brevibacterium linens
OTU0060	Bacteria	Actinobacteria	Actinobacteria (class)	Actinomycetales	Brevibacteriaceae	Brevibacterium	Brevibacterium mcbrellneri
OTU0061	Bacteria	Actinobacteria	Actinobacteria (class)	Actinomycetales	Catenulisporaceae	Catenulispora	Catenulispora acidiphila
OTU0062	Bacteria	Actinobacteria	Actinobacteria (class)	Actinomycetales	Catenulisporaceae	Catenulispora	Catenulispora yoronensis
OTU0063	Bacteria	Actinobacteria	Actinobacteria (class)	Actinomycetales	Cellulomonadaceae	Actinotalea	Actinotalea fermentans
OTU0064	Bacteria	Actinobacteria	Actinobacteria (class)	Actinomycetales	Cellulomonadaceae	Cellulomonas	Cellulomonas bogoriensis
OTU0065	Bacteria	Actinobacteria	Actinobacteria (class)	Actinomycetales	Cellulomonadaceae	Cellulomonas	Cellulomonas fimi
OTU0066	Bacteria	Actinobacteria	Actinobacteria (class)	Actinomycetales	Cellulomonadaceae	Cellulomonas	Cellulomonas flavigena
OTU0067	Bacteria	Actinobacteria	Actinobacteria (class)	Actinomycetales	Cellulomonadaceae	Cellulomonas	Cellulomonas sp. GM13
OTU0068	Bacteria	Actinobacteria	Actinobacteria (class)	Actinomycetales	Cellulomonadaceae	Cellulomonas	Cellulomonas uda
OTU0069	Bacteria	Actinobacteria	Actinobacteria (class)	Actinomycetales	Cellulomonadaceae	Oerskovia	Oerskovia turbata
OTU0070	Bacteria	Actinobacteria	Actinobacteria (class)	Actinomycetales	Corynebacteriaceae	Corynebacterium	Corynebacterium accolens
OTU0071	Bacteria	Actinobacteria	Actinobacteria (class)	Actinomycetales	Corynebacteriaceae	Corynebacterium	Corynebacterium ammoniagenes
OTU0072	Bacteria	Actinobacteria	Actinobacteria (class)	Actinomycetales	Corynebacteriaceae	Corynebacterium	Corynebacterium amycolatum
OTU0073	Bacteria	Actinobacteria	Actinobacteria (class)	Actinomycetales	Corynebacteriaceae	Corynebacterium	Corynebacterium aquilae
OTU0074	Bacteria	Actinobacteria	Actinobacteria (class)	Actinomycetales	Corynebacteriaceae	Corynebacterium	Corynebacterium auriscanis
OTU0075	Bacteria	Actinobacteria	Actinobacteria (class)	Actinomycetales	Corynebacteriaceae	Corynebacterium	Corynebacterium bovis
OTU0076	Bacteria	Actinobacteria	Actinobacteria (class)	Actinomycetales	Corynebacteriaceae	Corynebacterium	Corynebacterium callunae
OTU0077	Bacteria	Actinobacteria	Actinobacteria (class)	Actinomycetales	Corynebacteriaceae	Corynebacterium	Corynebacterium casei
OTU0078	Bacteria	Actinobacteria	Actinobacteria (class)	Actinomycetales	Corynebacteriaceae	Corynebacterium	Corynebacterium durum
OTU0079	Bacteria	Actinobacteria	Actinobacteria (class)	Actinomycetales	Corynebacteriaceae	Corynebacterium	Corynebacterium flavescens
OTU0080	Bacteria	Actinobacteria	Actinobacteria (class)	Actinomycetales	Corynebacteriaceae	Corynebacterium	Corynebacterium glutamicum
OTU0082	Bacteria	Actinobacteria	Actinobacteria (class)	Actinomycetales	Corynebacteriaceae	Corynebacterium	Corynebacterium macginleyi
OTU0085	Bacteria	Actinobacteria	Actinobacteria (class)	Actinomycetales	Corynebacteriaceae	Corynebacterium	Corynebacterium phocae
OTU0086	Bacteria	Actinobacteria	Actinobacteria (class)	Actinomycetales	Corynebacteriaceae	Corynebacterium	Corynebacterium propinquum
OTU0087	Bacteria	Actinobacteria	Actinobacteria (class)	Actinomycetales	Corynebacteriaceae	Corynebacterium	Corynebacterium pseudogenitalium
OTU0088	Bacteria	Actinobacteria	Actinobacteria (class)	Actinomycetales	Corynebacteriaceae	Corynebacterium	Corynebacterium pseudotuberculosis
OTU0089	Bacteria	Actinobacteria	Actinobacteria (class)	Actinomycetales	Corynebacteriaceae	Corynebacterium	Corynebacterium renale
OTU0090	Bacteria	Actinobacteria	Actinobacteria (class)	Actinomycetales	Corynebacteriaceae	Corynebacterium	Corynebacterium simulans
OTU0091	Bacteria	Actinobacteria	Actinobacteria (class)	Actinomycetales	Corynebacteriaceae	Corynebacterium	Corynebacterium sp.
OTU0092	Bacteria	Actinobacteria	Actinobacteria (class)	Actinomycetales	Corynebacteriaceae	Corynebacterium	Corynebacterium sp. 110960
OTU0094	Bacteria	Actinobacteria	Actinobacteria (class)	Actinomycetales	Corynebacteriaceae	Corynebacterium	Corynebacterium sp. 89349
OTU0095	Bacteria	Actinobacteria	Actinobacteria (class)	Actinomycetales	Corynebacteriaceae	Corynebacterium	Corynebacterium sphenisci
OTU0098	Bacteria	Actinobacteria	Actinobacteria (class)	Actinomycetales	Corynebacteriaceae	Corynebacterium	Corynebacterium ureicelerivorans
OTU0099	Bacteria	Actinobacteria	Actinobacteria (class)	Actinomycetales	Corynebacteriaceae	Corynebacterium	Corynebacterium variabile
OTU0100	Bacteria	Actinobacteria	Actinobacteria (class)	Actinomycetales	Corynebacteriaceae	Corynebacterium	Corynebacterium xerosis
OTU0101	Bacteria	Actinobacteria	Actinobacteria (class)	Actinomycetales	Dermabacteraceae	Brachybacterium	Brachybacterium paraconglomeratum
OTU0102	Bacteria	Actinobacteria	Actinobacteria (class)	Actinomycetales	Dermabacteraceae	Brachybacterium	Brachybacterium tyrofermentans
OTU0103	Bacteria	Actinobacteria	Actinobacteria (class)	Actinomycetales	Dermacoccaceae	Kytococcus	Kytococcus sedentarius
OTU0104	Bacteria	Actinobacteria	Actinobacteria (class)	Actinomycetales	Dermatophilaceae	Dermatophilus	Dermatophilus congolensis
OTU0105	Bacteria	Actinobacteria	Actinobacteria (class)	Actinomycetales	Dietziaceae	Dietzia	Dietzia maris
OTU0106	Bacteria	Actinobacteria	Actinobacteria (class)	Actinomycetales	Dietziaceae	Dietzia	Dietzia natronolimnaea
OTU0109	Bacteria	Actinobacteria	Actinobacteria (class)	Actinomycetales	Frankiaceae	Frankia	Frankia alni
OTU0110	Bacteria	Actinobacteria	Actinobacteria (class)	Actinomycetales	Frankiaceae	Frankia	Frankia sp.
OTU0111	Bacteria	Actinobacteria	Actinobacteria (class)	Actinomycetales	Frankiaceae	Frankia	Frankia sp. BMG5.10
OTU0112	Bacteria	Actinobacteria	Actinobacteria (class)	Actinomycetales	Frankiaceae	Frankia	Frankia sp. BMG5.11
OTU0113	Bacteria	Actinobacteria	Actinobacteria (class)	Actinomycetales	Frankiaceae	Frankia	Frankia sp. BMG5.6
OTU0114	Bacteria	Actinobacteria	Actinobacteria (class)	Actinomycetales	Frankiaceae	Frankia	Frankia symbiont of Datisca glomerata
OTU0115	Bacteria	Actinobacteria	Actinobacteria (class)	Actinomycetales	Geodermatophilaceae	Geodermatophilus	Geodermatophilus obscurus
OTU0116	Bacteria	Actinobacteria	Actinobacteria (class)	Actinomycetales	Glycomycetaceae	Stackebrandtia	Stackebrandtia nassauensis
OTU0117	Bacteria	Actinobacteria	Actinobacteria (class)	Actinomycetales	Gordoniaceae	Gordonia	Gordonia bronchialis
OTU0118	Bacteria	Actinobacteria	Actinobacteria (class)	Actinomycetales	Intrasporangiaceae	Intrasporangium	Intrasporangium sp. 4LS1
OTU0119	Bacteria	Actinobacteria	Actinobacteria (class)	Actinomycetales	Intrasporangiaceae	Janibacter	Janibacter limosus
OTU0120	Bacteria	Actinobacteria	Actinobacteria (class)	Actinomycetales	Intrasporangiaceae	Janibacter	Janibacter sp. BY48
OTU0121	Bacteria	Actinobacteria	Actinobacteria (class)	Actinomycetales	Intrasporangiaceae	Janibacter	Janibacter sp. HTCC2649
OTU0122	Bacteria	Actinobacteria	Actinobacteria (class)	Actinomycetales	Intrasporangiaceae	Serinicoccus	Serinicoccus marinus
OTU0123	Bacteria	Actinobacteria	Actinobacteria (class)	Actinomycetales	Intrasporangiaceae	Terrabacter	Terrabacter sp. YK3
OTU0124	Bacteria	Actinobacteria	Actinobacteria (class)	Actinomycetales	Intrasporangiaceae	Terrabacter	Terrabacter tumescens
OTU0125	Bacteria	Actinobacteria	Actinobacteria (class)	Actinomycetales	Intrasporangiaceae	Terracoccus	Terracoccus luteus
OTU0126	Bacteria	Actinobacteria	Actinobacteria (class)	Actinomycetales	Intrasporangiaceae	Tetrasphaera	Tetrasphaera australiensis
OTU0127	Bacteria	Actinobacteria	Actinobacteria (class)	Actinomycetales	Intrasporangiaceae	Tetrasphaera	Tetrasphaera japonica
OTU0128	Bacteria	Actinobacteria	Actinobacteria (class)	Actinomycetales	Intrasporangiaceae	Tetrasphaera	Tetrasphaera jenkinsii
OTU0129	Bacteria	Actinobacteria	Actinobacteria (class)	Actinomycetales	Intrasporangiaceae	Tetrasphaera	Tetrasphaera vanveenii
OTU0130	Bacteria	Actinobacteria	Actinobacteria (class)	Actinomycetales	Intrasporangiaceae	Tetrasphaera	Tetrasphaera veronensis
OTU0131	Bacteria	Actinobacteria	Actinobacteria (class)	Actinomycetales	Kineosporiaceae	Kineococcus	Kineococcus aurantiacus
OTU0132	Bacteria	Actinobacteria	Actinobacteria (class)	Actinomycetales	Kineosporiaceae	Kineococcus	Kineococcus radiotolerans
OTU0133	Bacteria	Actinobacteria	Actinobacteria (class)	Actinomycetales	Microbacteriaceae	Agrococcus	Agrococcus jenensis
OTU0134	Bacteria	Actinobacteria	Actinobacteria (class)	Actinomycetales	Microbacteriaceae	Agromyces	Agromyces cerinus
OTU0135	Bacteria	Actinobacteria	Actinobacteria (class)	Actinomycetales	Microbacteriaceae	Agromyces	Agromyces fucosus
OTU0136	Bacteria	Actinobacteria	Actinobacteria (class)	Actinomycetales	Microbacteriaceae	Agromyces	Agromyces luteolus
OTU0137	Bacteria	Actinobacteria	Actinobacteria (class)	Actinomycetales	Microbacteriaceae	Agromyces	Agromyces mediolanus
OTU0139	Bacteria	Actinobacteria	Actinobacteria (class)	Actinomycetales	Microbacteriaceae	Agromyces	Agromyces salentinus
OTU0140	Bacteria	Actinobacteria	Actinobacteria (class)	Actinomycetales	Microbacteriaceae	Candidatus Aquiluna	Candidatus Aquiluna rubra
OTU0141	Bacteria	Actinobacteria	Actinobacteria (class)	Actinomycetales	Microbacteriaceae	Candidatus Rhodoluna	Candidatus Rhodoluna lacicola
OTU0142	Bacteria	Actinobacteria	Actinobacteria (class)	Actinomycetales	Microbacteriaceae	Candidatus Rhodoluna	Candidatus Rhodoluna planktonica
OTU0144	Bacteria	Actinobacteria	Actinobacteria (class)	Actinomycetales	Microbacteriaceae	Cryobacterium	Cryobacterium psychrophilum
OTU0145	Bacteria	Actinobacteria	Actinobacteria (class)	Actinomycetales	Microbacteriaceae	Curtobacterium	Curtobacterium albidum
OTU0146	Bacteria	Actinobacteria	Actinobacteria (class)	Actinomycetales	Microbacteriaceae	Curtobacterium	Curtobacterium citreum
OTU0147	Bacteria	Actinobacteria	Actinobacteria (class)	Actinomycetales	Microbacteriaceae	Curtobacterium	Curtobacterium flaccumfaciens
OTU0148	Bacteria	Actinobacteria	Actinobacteria (class)	Actinomycetales	Microbacteriaceae	Curtobacterium	Curtobacterium luteum
OTU0149	Bacteria	Actinobacteria	Actinobacteria (class)	Actinomycetales	Microbacteriaceae	Curtobacterium	Curtobacterium oceanosedimentum
OTU0150	Bacteria	Actinobacteria	Actinobacteria (class)	Actinomycetales	Microbacteriaceae	Frigoribacterium	Frigoribacterium faeni
OTU0151	Bacteria	Actinobacteria	Actinobacteria (class)	Actinomycetales	Microbacteriaceae	Glaciibacter	Glaciibacter superstes
OTU0152	Bacteria	Actinobacteria	Actinobacteria (class)	Actinomycetales	Microbacteriaceae	Leifsonia	Leifsonia aquatica
OTU0153	Bacteria	Actinobacteria	Actinobacteria (class)	Actinomycetales	Microbacteriaceae	Leifsonia	Leifsonia poae
OTU0154	Bacteria	Actinobacteria	Actinobacteria (class)	Actinomycetales	Microbacteriaceae	Leifsonia	Leifsonia shinshuensis
OTU0156	Bacteria	Actinobacteria	Actinobacteria (class)	Actinomycetales	Microbacteriaceae	Leifsonia	Leifsonia xyli
OTU0157	Bacteria	Actinobacteria	Actinobacteria (class)	Actinomycetales	Microbacteriaceae	Leucobacter	Leucobacter komagatae
OTU0158	Bacteria	Actinobacteria	Actinobacteria (class)	Actinomycetales	Microbacteriaceae	Microbacterium	Microbacterium arabinogalactanolyticum
OTU0159	Bacteria	Actinobacteria	Actinobacteria (class)	Actinomycetales	Microbacteriaceae	Microbacterium	Microbacterium aurum
OTU0160	Bacteria	Actinobacteria	Actinobacteria (class)	Actinomycetales	Microbacteriaceae	Microbacterium	Microbacterium chocolatum
OTU0161	Bacteria	Actinobacteria	Actinobacteria (class)	Actinomycetales	Microbacteriaceae	Microbacterium	Microbacterium dextranolyticum
OTU0162	Bacteria	Actinobacteria	Actinobacteria (class)	Actinomycetales	Microbacteriaceae	Microbacterium	Microbacterium esteraromaticum
OTU0163	Bacteria	Actinobacteria	Actinobacteria (class)	Actinomycetales	Microbacteriaceae	Microbacterium	Microbacterium flavescens
OTU0164	Bacteria	Actinobacteria	Actinobacteria (class)	Actinomycetales	Microbacteriaceae	Microbacterium	Microbacterium foliorum
OTU0165	Bacteria	Actinobacteria	Actinobacteria (class)	Actinomycetales	Microbacteriaceae	Microbacterium	Microbacterium hydrocarbonoxydans
OTU0166	Bacteria	Actinobacteria	Actinobacteria (class)	Actinomycetales	Microbacteriaceae	Microbacterium	Microbacterium lacticum
OTU0167	Bacteria	Actinobacteria	Actinobacteria (class)	Actinomycetales	Microbacteriaceae	Microbacterium	Microbacterium oxydans
OTU0168	Bacteria	Actinobacteria	Actinobacteria (class)	Actinomycetales	Microbacteriaceae	Microbacterium	Microbacterium phyllosphaerae
OTU0169	Bacteria	Actinobacteria	Actinobacteria (class)	Actinomycetales	Microbacteriaceae	Microbacterium	Microbacterium schleiferi
OTU0170	Bacteria	Actinobacteria	Actinobacteria (class)	Actinomycetales	Microbacteriaceae	Microbacterium	Microbacterium sp. D1-15
OTU0171	Bacteria	Actinobacteria	Actinobacteria (class)	Actinomycetales	Microbacteriaceae	Microbacterium	Microbacterium sp. ORS 1418
OTU0172	Bacteria	Actinobacteria	Actinobacteria (class)	Actinomycetales	Microbacteriaceae	Microbacterium	Microbacterium terregens
OTU0173	Bacteria	Actinobacteria	Actinobacteria (class)	Actinomycetales	Microbacteriaceae	Microbacterium	Microbacterium thalassium
OTU0174	Bacteria	Actinobacteria	Actinobacteria (class)	Actinomycetales	Microbacteriaceae	Mycetocola	Mycetocola saprophilus
OTU0175	Bacteria	Actinobacteria	Actinobacteria (class)	Actinomycetales	Microbacteriaceae	Pseudoclavibacter	Pseudoclavibacter helvolus
OTU0176	Bacteria	Actinobacteria	Actinobacteria (class)	Actinomycetales	Microbacteriaceae	Pseudoclavibacter	Zimmermannella faecalis
OTU0177	Bacteria	Actinobacteria	Actinobacteria (class)	Actinomycetales	Microbacteriaceae	Rathayibacter	Rathayibacter festucae
OTU0178	Bacteria	Actinobacteria	Actinobacteria (class)	Actinomycetales	Microbacteriaceae	Rathayibacter	Rathayibacter rathayi
OTU0179	Bacteria	Actinobacteria	Actinobacteria (class)	Actinomycetales	Microbacteriaceae	Rathayibacter	Rathayibacter tritici
OTU0180	Bacteria	Actinobacteria	Actinobacteria (class)	Actinomycetales	Microbacteriaceae	Salinibacterium	Salinibacterium amurskyense
OTU0181	Bacteria	Actinobacteria	Actinobacteria (class)	Actinomycetales	Microbacteriaceae	Subtercola	Subtercola boreus
OTU0183	Bacteria	Actinobacteria	Actinobacteria (class)	Actinomycetales	Micrococcaceae	Arthrobacter	Arthrobacter agilis
OTU0184	Bacteria	Actinobacteria	Actinobacteria (class)	Actinomycetales	Micrococcaceae	Arthrobacter	Arthrobacter arilaitensis
OTU0185	Bacteria	Actinobacteria	Actinobacteria (class)	Actinomycetales	Micrococcaceae	Arthrobacter	Arthrobacter aurescens
OTU0186	Bacteria	Actinobacteria	Actinobacteria (class)	Actinomycetales	Micrococcaceae	Arthrobacter	Arthrobacter chlorophenolicus
OTU0187	Bacteria	Actinobacteria	Actinobacteria (class)	Actinomycetales	Micrococcaceae	Arthrobacter	Arthrobacter citreus
OTU0188	Bacteria	Actinobacteria	Actinobacteria (class)	Actinomycetales	Micrococcaceae	Arthrobacter	Arthrobacter crystallopoietes
OTU0189	Bacteria	Actinobacteria	Actinobacteria (class)	Actinomycetales	Micrococcaceae	Arthrobacter	Arthrobacter globiformis
OTU0190	Bacteria	Actinobacteria	Actinobacteria (class)	Actinomycetales	Micrococcaceae	Arthrobacter	Arthrobacter nicotinovorans
OTU0191	Bacteria	Actinobacteria	Actinobacteria (class)	Actinomycetales	Micrococcaceae	Arthrobacter	Arthrobacter nitroguajacolicus
OTU0192	Bacteria	Actinobacteria	Actinobacteria (class)	Actinomycetales	Micrococcaceae	Arthrobacter	Arthrobacter oxydans
OTU0193	Bacteria	Actinobacteria	Actinobacteria (class)	Actinomycetales	Micrococcaceae	Arthrobacter	Arthrobacter pascens
OTU0194	Bacteria	Actinobacteria	Actinobacteria (class)	Actinomycetales	Micrococcaceae	Arthrobacter	Arthrobacter polychromogenes
OTU0195	Bacteria	Actinobacteria	Actinobacteria (class)	Actinomycetales	Micrococcaceae	Arthrobacter	Arthrobacter protophormiae
OTU0196	Bacteria	Actinobacteria	Actinobacteria (class)	Actinomycetales	Micrococcaceae	Arthrobacter	Arthrobacter ramosus
OTU0197	Bacteria	Actinobacteria	Actinobacteria (class)	Actinomycetales	Micrococcaceae	Arthrobacter	Arthrobacter sp.
OTU0198	Bacteria	Actinobacteria	Actinobacteria (class)	Actinomycetales	Micrococcaceae	Arthrobacter	Arthrobacter sp. 18/1
OTU0199	Bacteria	Actinobacteria	Actinobacteria (class)	Actinomycetales	Micrococcaceae	Arthrobacter	Arthrobacter sp. 20B
OTU0200	Bacteria	Actinobacteria	Actinobacteria (class)	Actinomycetales	Micrococcaceae	Arthrobacter	Arthrobacter sp. A03
OTU0201	Bacteria	Actinobacteria	Actinobacteria (class)	Actinomycetales	Micrococcaceae	Arthrobacter	Arthrobacter sp. B02
OTU0202	Bacteria	Actinobacteria	Actinobacteria (class)	Actinomycetales	Micrococcaceae	Arthrobacter	Arthrobacter sp. IF1
OTU0203	Bacteria	Actinobacteria	Actinobacteria (class)	Actinomycetales	Micrococcaceae	Arthrobacter	Arthrobacter sp. NyZ415
OTU0204	Bacteria	Actinobacteria	Actinobacteria (class)	Actinomycetales	Micrococcaceae	Arthrobacter	Arthrobacter sp. PF6
OTU0205	Bacteria	Actinobacteria	Actinobacteria (class)	Actinomycetales	Micrococcaceae	Arthrobacter	Arthrobacter sp. PF60
OTU0206	Bacteria	Actinobacteria	Actinobacteria (class)	Actinomycetales	Micrococcaceae	Arthrobacter	Arthrobacter sp. PNP1
OTU0207	Bacteria	Actinobacteria	Actinobacteria (class)	Actinomycetales	Micrococcaceae	Arthrobacter	Arthrobacter sp. 'SMCC G962'
OTU0208	Bacteria	Actinobacteria	Actinobacteria (class)	Actinomycetales	Micrococcaceae	Arthrobacter	Arthrobacter sp. 'SMCC G964'
OTU0209	Bacteria	Actinobacteria	Actinobacteria (class)	Actinomycetales	Micrococcaceae	Arthrobacter	Arthrobacter sp. 'SMCC G965'
OTU0210	Bacteria	Actinobacteria	Actinobacteria (class)	Actinomycetales	Micrococcaceae	Arthrobacter	Arthrobacter sp. 'SMCC G986'
OTU0211	Bacteria	Actinobacteria	Actinobacteria (class)	Actinomycetales	Micrococcaceae	Arthrobacter	Arthrobacter sp. 'SMCC ZAT001'
OTU0212	Bacteria	Actinobacteria	Actinobacteria (class)	Actinomycetales	Micrococcaceae	Arthrobacter	Arthrobacter sp. 'SMCC ZAT031'
OTU0213	Bacteria	Actinobacteria	Actinobacteria (class)	Actinomycetales	Micrococcaceae	Arthrobacter	Arthrobacter sp. 'SMCC ZAT200'
OTU0214	Bacteria	Actinobacteria	Actinobacteria (class)	Actinomycetales	Micrococcaceae	Arthrobacter	Arthrobacter sp. 'SMCC ZAT277'
OTU0215	Bacteria	Actinobacteria	Actinobacteria (class)	Actinomycetales	Micrococcaceae	Arthrobacter	Arthrobacter sp. T11-6
OTU0217	Bacteria	Actinobacteria	Actinobacteria (class)	Actinomycetales	Micrococcaceae	Arthrobacter	Arthrobacter sulfureus
OTU0218	Bacteria	Actinobacteria	Actinobacteria (class)	Actinomycetales	Micrococcaceae	Arthrobacter	Arthrobacter uratoxydans
OTU0219	Bacteria	Actinobacteria	Actinobacteria (class)	Actinomycetales	Micrococcaceae	Kocuria	Kocuria rhizophila
OTU0221	Bacteria	Actinobacteria	Actinobacteria (class)	Actinomycetales	Micrococcaceae	Kocuria	Kocuria varians
OTU0222	Bacteria	Actinobacteria	Actinobacteria (class)	Actinomycetales	Micrococcaceae	Micrococcus	Micrococcus luteus
OTU0223	Bacteria	Actinobacteria	Actinobacteria (class)	Actinomycetales	Micrococcaceae	Micrococcus	Micrococcus lylae
OTU0224	Bacteria	Actinobacteria	Actinobacteria (class)	Actinomycetales	Micrococcaceae	Micrococcus	Micrococcus sp. SMCC ZAT351
OTU0225	Bacteria	Actinobacteria	Actinobacteria (class)	Actinomycetales	Micrococcaceae	Nesterenkonia	Nesterenkonia aethiopica
OTU0226	Bacteria	Actinobacteria	Actinobacteria (class)	Actinomycetales	Micrococcaceae	Nesterenkonia	Nesterenkonia halobia
OTU0227	Bacteria	Actinobacteria	Actinobacteria (class)	Actinomycetales	Micrococcaceae	Nesterenkonia	Nesterenkonia sp. 10004
OTU0228	Bacteria	Actinobacteria	Actinobacteria (class)	Actinomycetales	Micrococcaceae	Renibacterium	Renibacterium salmoninarum
OTU0229	Bacteria	Actinobacteria	Actinobacteria (class)	Actinomycetales	Micrococcaceae	Rothia	Rothia dentocariosa
OTU0230	Bacteria	Actinobacteria	Actinobacteria (class)	Actinomycetales	Micrococcaceae	Rothia	Rothia mucilaginosa
OTU0231	Bacteria	Actinobacteria	Actinobacteria (class)	Actinomycetales	Micrococcaceae	Rothia	Rothia nasimurium
OTU0232	Bacteria	Actinobacteria	Actinobacteria (class)	Actinomycetales	Micromonosporaceae	Actinoplanes	Actinoplanes garbadinensis
OTU0234	Bacteria	Actinobacteria	Actinobacteria (class)	Actinomycetales	Micromonosporaceae	Actinoplanes	Actinoplanes liguriensis
OTU0235	Bacteria	Actinobacteria	Actinobacteria (class)	Actinomycetales	Micromonosporaceae	Actinoplanes	Actinoplanes missouriensis
OTU0236	Bacteria	Actinobacteria	Actinobacteria (class)	Actinomycetales	Micromonosporaceae	Actinoplanes	Actinoplanes philippinensis
OTU0237	Bacteria	Actinobacteria	Actinobacteria (class)	Actinomycetales	Micromonosporaceae	Actinoplanes	Actinoplanes regularis
OTU0239	Bacteria	Actinobacteria	Actinobacteria (class)	Actinomycetales	Micromonosporaceae	Actinoplanes	Actinoplanes teichomyceticus
OTU0241	Bacteria	Actinobacteria	Actinobacteria (class)	Actinomycetales	Micromonosporaceae	Couchioplanes	Couchioplanes caeruleus
OTU0242	Bacteria	Actinobacteria	Actinobacteria (class)	Actinomycetales	Micromonosporaceae	Dactylosporangium	Dactylosporangium fulvum
OTU0243	Bacteria	Actinobacteria	Actinobacteria (class)	Actinomycetales	Micromonosporaceae	Dactylosporangium	Dactylosporangium salmoneum
OTU0244	Bacteria	Actinobacteria	Actinobacteria (class)	Actinomycetales	Micromonosporaceae	Micromonospora	Micromonospora aurantiaca
OTU0245	Bacteria	Actinobacteria	Actinobacteria (class)	Actinomycetales	Micromonosporaceae	Micromonospora	Micromonospora carbonacea
OTU0246	Bacteria	Actinobacteria	Actinobacteria (class)	Actinomycetales	Micromonosporaceae	Micromonospora	Micromonospora chaiyaphumensis
OTU0247	Bacteria	Actinobacteria	Actinobacteria (class)	Actinomycetales	Micromonosporaceae	Micromonospora	Micromonospora chalcea
OTU0248	Bacteria	Actinobacteria	Actinobacteria (class)	Actinomycetales	Micromonosporaceae	Micromonospora	Micromonospora chokoriensis
OTU0249	Bacteria	Actinobacteria	Actinobacteria (class)	Actinomycetales	Micromonosporaceae	Micromonospora	Micromonospora coxensis
OTU0250	Bacteria	Actinobacteria	Actinobacteria (class)	Actinomycetales	Micromonosporaceae	Micromonospora	Micromonospora echinaurantiaca
OTU0251	Bacteria	Actinobacteria	Actinobacteria (class)	Actinomycetales	Micromonosporaceae	Micromonospora	Micromonospora echinofusca
OTU0252	Bacteria	Actinobacteria	Actinobacteria (class)	Actinomycetales	Micromonosporaceae	Micromonospora	Micromonospora echinospora
OTU0253	Bacteria	Actinobacteria	Actinobacteria (class)	Actinomycetales	Micromonosporaceae	Micromonospora	Micromonospora endolithica
OTU0254	Bacteria	Actinobacteria	Actinobacteria (class)	Actinomycetales	Micromonosporaceae	Micromonospora	Micromonospora inositola
OTU0255	Bacteria	Actinobacteria	Actinobacteria (class)	Actinomycetales	Micromonosporaceae	Micromonospora	Micromonospora mirobrigensis
OTU0256	Bacteria	Actinobacteria	Actinobacteria (class)	Actinomycetales	Micromonosporaceae	Micromonospora	Micromonospora olivasterospora
OTU0257	Bacteria	Actinobacteria	Actinobacteria (class)	Actinomycetales	Micromonosporaceae	Micromonospora	Micromonospora pattaloongensis
OTU0258	Bacteria	Actinobacteria	Actinobacteria (class)	Actinomycetales	Micromonosporaceae	Micromonospora	Micromonospora peucetia
OTU0260	Bacteria	Actinobacteria	Actinobacteria (class)	Actinomycetales	Micromonosporaceae	Micromonospora	Micromonospora sp. 18
OTU0261	Bacteria	Actinobacteria	Actinobacteria (class)	Actinomycetales	Micromonosporaceae	Micromonospora	Micromonospora sp. 25
OTU0262	Bacteria	Actinobacteria	Actinobacteria (class)	Actinomycetales	Micromonosporaceae	Micromonospora	Micromonospora sp. GUI15
OTU0263	Bacteria	Actinobacteria	Actinobacteria (class)	Actinomycetales	Micromonosporaceae	Polymorphospora	Polymorphospora rubra
OTU0264	Bacteria	Actinobacteria	Actinobacteria (class)	Actinomycetales	Micromonosporaceae	Salinispora	Salinispora arenicola
OTU0265	Bacteria	Actinobacteria	Actinobacteria (class)	Actinomycetales	Micromonosporaceae	Salinispora	Salinospora sp. M403
OTU0266	Bacteria	Actinobacteria	Actinobacteria (class)	Actinomycetales	Micromonosporaceae	Verrucosispora	Verrucosispora lutea
OTU0267	Bacteria	Actinobacteria	Actinobacteria (class)	Actinomycetales	Mycobacteriaceae	Mycobacterium	Mycobacterium angelicum
OTU0268	Bacteria	Actinobacteria	Actinobacteria (class)	Actinomycetales	Mycobacteriaceae	Mycobacterium	Mycobacterium asiaticum
OTU0269	Bacteria	Actinobacteria	Actinobacteria (class)	Actinomycetales	Mycobacteriaceae	Mycobacterium	Mycobacterium austroafricanum
OTU0270	Bacteria	Actinobacteria	Actinobacteria (class)	Actinomycetales	Mycobacteriaceae	Mycobacterium	Mycobacterium avium
OTU0271	Bacteria	Actinobacteria	Actinobacteria (class)	Actinomycetales	Mycobacteriaceae	Mycobacterium	Mycobacterium chelonae
OTU0272	Bacteria	Actinobacteria	Actinobacteria (class)	Actinomycetales	Mycobacteriaceae	Mycobacterium	Mycobacterium chimaera
OTU0273	Bacteria	Actinobacteria	Actinobacteria (class)	Actinomycetales	Mycobacteriaceae	Mycobacterium	Mycobacterium diernhoferi
OTU0274	Bacteria	Actinobacteria	Actinobacteria (class)	Actinomycetales	Mycobacteriaceae	Mycobacterium	Mycobacterium elephantis
OTU0275	Bacteria	Actinobacteria	Actinobacteria (class)	Actinomycetales	Mycobacteriaceae	Mycobacterium	Mycobacterium farcinogenes
OTU0276	Bacteria	Actinobacteria	Actinobacteria (class)	Actinomycetales	Mycobacteriaceae	Mycobacterium	Mycobacterium flavescens
OTU0277	Bacteria	Actinobacteria	Actinobacteria (class)	Actinomycetales	Mycobacteriaceae	Mycobacterium	Mycobacterium fortuitum
OTU0278	Bacteria	Actinobacteria	Actinobacteria (class)	Actinomycetales	Mycobacteriaceae	Mycobacterium	Mycobacterium gilvum
OTU0279	Bacteria	Actinobacteria	Actinobacteria (class)	Actinomycetales	Mycobacteriaceae	Mycobacterium	Mycobacterium haemophilum
OTU0280	Bacteria	Actinobacteria	Actinobacteria (class)	Actinomycetales	Mycobacteriaceae	Mycobacterium	Mycobacterium hassiacum
OTU0281	Bacteria	Actinobacteria	Actinobacteria (class)	Actinomycetales	Mycobacteriaceae	Mycobacterium	Mycobacterium houstonense
OTU0282	Bacteria	Actinobacteria	Actinobacteria (class)	Actinomycetales	Mycobacteriaceae	Mycobacterium	Mycobacterium intracellulare
OTU0283	Bacteria	Actinobacteria	Actinobacteria (class)	Actinomycetales	Mycobacteriaceae	Mycobacterium	Mycobacterium komossense
OTU0284	Bacteria	Actinobacteria	Actinobacteria (class)	Actinomycetales	Mycobacteriaceae	Mycobacterium	Mycobacterium leprae
OTU0285	Bacteria	Actinobacteria	Actinobacteria (class)	Actinomycetales	Mycobacteriaceae	Mycobacterium	Mycobacterium marinum
OTU0286	Bacteria	Actinobacteria	Actinobacteria (class)	Actinomycetales	Mycobacteriaceae	Mycobacterium	Mycobacterium monacense
OTU0287	Bacteria	Actinobacteria	Actinobacteria (class)	Actinomycetales	Mycobacteriaceae	Mycobacterium	Mycobacterium montefiorense
OTU0288	Bacteria	Actinobacteria	Actinobacteria (class)	Actinomycetales	Mycobacteriaceae	Mycobacterium	Mycobacterium murale
OTU0289	Bacteria	Actinobacteria	Actinobacteria (class)	Actinomycetales	Mycobacteriaceae	Mycobacterium	Mycobacterium nonchromogenicum
OTU0290	Bacteria	Actinobacteria	Actinobacteria (class)	Actinomycetales	Mycobacteriaceae	Mycobacterium	Mycobacterium petroleophilum
OTU0291	Bacteria	Actinobacteria	Actinobacteria (class)	Actinomycetales	Mycobacteriaceae	Mycobacterium	Mycobacterium ratisbonense
OTU0292	Bacteria	Actinobacteria	Actinobacteria (class)	Actinomycetales	Mycobacteriaceae	Mycobacterium	Mycobacterium rhodesiae
OTU0293	Bacteria	Actinobacteria	Actinobacteria (class)	Actinomycetales	Mycobacteriaceae	Mycobacterium	Mycobacterium senegalense
OTU0294	Bacteria	Actinobacteria	Actinobacteria (class)	Actinomycetales	Mycobacteriaceae	Mycobacterium	Mycobacterium simulans
OTU0295	Bacteria	Actinobacteria	Actinobacteria (class)	Actinomycetales	Mycobacteriaceae	Mycobacterium	Mycobacterium sp.
OTU0296	Bacteria	Actinobacteria	Actinobacteria (class)	Actinomycetales	Mycobacteriaceae	Mycobacterium	Mycobacterium sp. 05-2522
OTU0297	Bacteria	Actinobacteria	Actinobacteria (class)	Actinomycetales	Mycobacteriaceae	Mycobacterium	Mycobacterium sp. 1B
OTU0298	Bacteria	Actinobacteria	Actinobacteria (class)	Actinomycetales	Mycobacteriaceae	Mycobacterium	Mycobacterium sp. CH-2
OTU0299	Bacteria	Actinobacteria	Actinobacteria (class)	Actinomycetales	Mycobacteriaceae	Mycobacterium	Mycobacterium sp. ESD
OTU0300	Bacteria	Actinobacteria	Actinobacteria (class)	Actinomycetales	Mycobacteriaceae	Mycobacterium	Mycobacterium sp. FL04-42-158A
OTU0301	Bacteria	Actinobacteria	Actinobacteria (class)	Actinomycetales	Mycobacteriaceae	Mycobacterium	Mycobacterium sp. G1368
OTU0302	Bacteria	Actinobacteria	Actinobacteria (class)	Actinomycetales	Mycobacteriaceae	Mycobacterium	Mycobacterium sp. IP20010660
OTU0303	Bacteria	Actinobacteria	Actinobacteria (class)	Actinomycetales	Mycobacteriaceae	Mycobacterium	Mycobacterium sp. IP20010947
OTU0304	Bacteria	Actinobacteria	Actinobacteria (class)	Actinomycetales	Mycobacteriaceae	Mycobacterium	Mycobacterium sp. K328YA
OTU0305	Bacteria	Actinobacteria	Actinobacteria (class)	Actinomycetales	Mycobacteriaceae	Mycobacterium	Mycobacterium sp. MCS
OTU0306	Bacteria	Actinobacteria	Actinobacteria (class)	Actinomycetales	Mycobacteriaceae	Mycobacterium	Mycobacterium sp. MG2
OTU0307	Bacteria	Actinobacteria	Actinobacteria (class)	Actinomycetales	Mycobacteriaceae	Mycobacterium	Mycobacterium sp. MG3
OTU0308	Bacteria	Actinobacteria	Actinobacteria (class)	Actinomycetales	Mycobacteriaceae	Mycobacterium	Mycobacterium sp. P101
OTU0309	Bacteria	Actinobacteria	Actinobacteria (class)	Actinomycetales	Mycobacteriaceae	Mycobacterium	Mycobacterium sp. SPyrGe1
OTU0310	Bacteria	Actinobacteria	Actinobacteria (class)	Actinomycetales	Mycobacteriaceae	Mycobacterium	Mycobacterium szulgai
OTU0311	Bacteria	Actinobacteria	Actinobacteria (class)	Actinomycetales	Mycobacteriaceae	Mycobacterium	Mycobacterium vaccae
OTU0312	Bacteria	Actinobacteria	Actinobacteria (class)	Actinomycetales	Mycobacteriaceae	Mycobacterium	Mycobacterium vanbaalenii
OTU0313	Bacteria	Actinobacteria	Actinobacteria (class)	Actinomycetales	Nakamurellaceae	Nakamurella	Nakamurella multipartita
OTU0314	Bacteria	Actinobacteria	Actinobacteria (class)	Actinomycetales	Nocardiaceae	Nocardia	Nocardia asteroides
OTU0315	Bacteria	Actinobacteria	Actinobacteria (class)	Actinomycetales	Nocardiaceae	Nocardia	Nocardia brasiliensis
OTU0316	Bacteria	Actinobacteria	Actinobacteria (class)	Actinomycetales	Nocardiaceae	Nocardia	Nocardia jejuensis
OTU0318	Bacteria	Actinobacteria	Actinobacteria (class)	Actinomycetales	Nocardiaceae	Rhodococcus	Rhodococcus corynebacterioides
OTU0319	Bacteria	Actinobacteria	Actinobacteria (class)	Actinomycetales	Nocardiaceae	Rhodococcus	Rhodococcus equi
OTU0320	Bacteria	Actinobacteria	Actinobacteria (class)	Actinomycetales	Nocardiaceae	Rhodococcus	Rhodococcus erythropolis
OTU0321	Bacteria	Actinobacteria	Actinobacteria (class)	Actinomycetales	Nocardiaceae	Rhodococcus	Rhodococcus globerulus
OTU0322	Bacteria	Actinobacteria	Actinobacteria (class)	Actinomycetales	Nocardiaceae	Rhodococcus	Rhodococcus koreensis
OTU0323	Bacteria	Actinobacteria	Actinobacteria (class)	Actinomycetales	Nocardiaceae	Rhodococcus	Rhodococcus opacus
OTU0324	Bacteria	Actinobacteria	Actinobacteria (class)	Actinomycetales	Nocardiaceae	Rhodococcus	Rhodococcus rhodnii
OTU0325	Bacteria	Actinobacteria	Actinobacteria (class)	Actinomycetales	Nocardiaceae	Rhodococcus	Rhodococcus ruber
OTU0326	Bacteria	Actinobacteria	Actinobacteria (class)	Actinomycetales	Nocardiaceae	Rhodococcus	Rhodococcus sp.
OTU0327	Bacteria	Actinobacteria	Actinobacteria (class)	Actinomycetales	Nocardiaceae	Rhodococcus	Rhodococcus sp. 11/8p
OTU0328	Bacteria	Actinobacteria	Actinobacteria (class)	Actinomycetales	Nocardiaceae	Rhodococcus	Rhodococcus sp. PN1
OTU0329	Bacteria	Actinobacteria	Actinobacteria (class)	Actinomycetales	Nocardiaceae	Rhodococcus	Rhodococcus sp. S9
OTU0330	Bacteria	Actinobacteria	Actinobacteria (class)	Actinomycetales	Nocardiaceae	Rhodococcus	Rhodococcus sp. SoF
OTU0331	Bacteria	Actinobacteria	Actinobacteria (class)	Actinomycetales	Nocardiaceae	Rhodococcus	Rhodococcus tukisamuensis
OTU0335	Bacteria	Actinobacteria	Actinobacteria (class)	Actinomycetales	Nocardiaceae	Smaragdicoccus	Smaragdicoccus niigatensis
OTU0336	Bacteria	Actinobacteria	Actinobacteria (class)	Actinomycetales	Nocardioidaceae	Aeromicrobium	Aeromicrobium erythreum
OTU0338	Bacteria	Actinobacteria	Actinobacteria (class)	Actinomycetales	Nocardioidaceae	Aeromicrobium	Aeromicrobium marinum
OTU0339	Bacteria	Actinobacteria	Actinobacteria (class)	Actinomycetales	Nocardioidaceae	Kribbella	Kribbella catacumbae
OTU0340	Bacteria	Actinobacteria	Actinobacteria (class)	Actinomycetales	Nocardioidaceae	Kribbella	Kribbella flavida
OTU0341	Bacteria	Actinobacteria	Actinobacteria (class)	Actinomycetales	Nocardioidaceae	Kribbella	Kribbella jejuensis
OTU0342	Bacteria	Actinobacteria	Actinobacteria (class)	Actinomycetales	Nocardioidaceae	Kribbella	Kribbella sancticallisti
OTU0343	Bacteria	Actinobacteria	Actinobacteria (class)	Actinomycetales	Nocardioidaceae	Kribbella	Kribbella sandramycini
OTU0344	Bacteria	Actinobacteria	Actinobacteria (class)	Actinomycetales	Nocardioidaceae	Nocardioides	Nocardioides albus
OTU0345	Bacteria	Actinobacteria	Actinobacteria (class)	Actinomycetales	Nocardioidaceae	Nocardioides	Nocardioides aromaticivorans
OTU0348	Bacteria	Actinobacteria	Actinobacteria (class)	Actinomycetales	Nocardioidaceae	Nocardioides	Nocardioides sp.
OTU0349	Bacteria	Actinobacteria	Actinobacteria (class)	Actinomycetales	Nocardioidaceae	Nocardioides	Nocardioides sp. 4P1-A
OTU0350	Bacteria	Actinobacteria	Actinobacteria (class)	Actinomycetales	Nocardioidaceae	Nocardioides	Nocardioides sp. AN3
OTU0351	Bacteria	Actinobacteria	Actinobacteria (class)	Actinomycetales	Nocardioidaceae	Nocardioides	Nocardioides sp. C190
OTU0352	Bacteria	Actinobacteria	Actinobacteria (class)	Actinomycetales	Nocardioidaceae	Nocardioides	Nocardioides sp. CF8
OTU0353	Bacteria	Actinobacteria	Actinobacteria (class)	Actinomycetales	Nocardioidaceae	Nocardioides	Nocardioides sp. CMU5
OTU0354	Bacteria	Actinobacteria	Actinobacteria (class)	Actinomycetales	Nocardioidaceae	Nocardioides	Nocardioides sp. JS614
OTU0355	Bacteria	Actinobacteria	Actinobacteria (class)	Actinomycetales	Nocardioidaceae	Nocardioides	Nocardioides sp. SG-4G
OTU0356	Bacteria	Actinobacteria	Actinobacteria (class)	Actinomycetales	Nocardioidaceae	Nocardioides	Nocardioides sp. SP12
OTU0358	Bacteria	Actinobacteria	Actinobacteria (class)	Actinomycetales	Nocardiopsaceae	Nocardiopsis	Nocardiopsis alba
OTU0359	Bacteria	Actinobacteria	Actinobacteria (class)	Actinomycetales	Nocardiopsaceae	Nocardiopsis	Nocardiopsis composta
OTU0360	Bacteria	Actinobacteria	Actinobacteria (class)	Actinomycetales	Nocardiopsaceae	Nocardiopsis	Nocardiopsis exhalans
OTU0361	Bacteria	Actinobacteria	Actinobacteria (class)	Actinomycetales	Nocardiopsaceae	Nocardiopsis	Nocardiopsis metallicus
OTU0362	Bacteria	Actinobacteria	Actinobacteria (class)	Actinomycetales	Nocardiopsaceae	Nocardiopsis	Nocardiopsis prasina
OTU0363	Bacteria	Actinobacteria	Actinobacteria (class)	Actinomycetales	Nocardiopsaceae	Thermobifida	Thermobifida cellulosilytica
OTU0364	Bacteria	Actinobacteria	Actinobacteria (class)	Actinomycetales	Promicromonosporaceae	Cellulosimicrobium	Cellulosimicrobium cellulans
OTU0365	Bacteria	Actinobacteria	Actinobacteria (class)	Actinomycetales	Promicromonosporaceae	Cellulosimicrobium	Cellulosimicrobium sp. HY-12
OTU0366	Bacteria	Actinobacteria	Actinobacteria (class)	Actinomycetales	Promicromonosporaceae	Isoptericola	Isoptericola sp. 168
OTU0368	Bacteria	Actinobacteria	Actinobacteria (class)	Actinomycetales	Promicromonosporaceae	Xylanimicrobium	Xylanimicrobium pachnodae
OTU0370	Bacteria	Actinobacteria	Actinobacteria (class)	Actinomycetales	Pseudonocardiaceae	Amycolatopsis	Amycolatopsis australiensis
OTU0371	Bacteria	Actinobacteria	Actinobacteria (class)	Actinomycetales	Pseudonocardiaceae	Amycolatopsis	Amycolatopsis coloradensis
OTU0372	Bacteria	Actinobacteria	Actinobacteria (class)	Actinomycetales	Pseudonocardiaceae	Amycolatopsis	Amycolatopsis decaplanina
OTU0373	Bacteria	Actinobacteria	Actinobacteria (class)	Actinomycetales	Pseudonocardiaceae	Amycolatopsis	Amycolatopsis mediterranei
OTU0374	Bacteria	Actinobacteria	Actinobacteria (class)	Actinomycetales	Pseudonocardiaceae	Amycolatopsis	Amycolatopsis methanolica
OTU0375	Bacteria	Actinobacteria	Actinobacteria (class)	Actinomycetales	Pseudonocardiaceae	Amycolatopsis	Amycolatopsis minnesotensis
OTU0376	Bacteria	Actinobacteria	Actinobacteria (class)	Actinomycetales	Pseudonocardiaceae	Amycolatopsis	Amycolatopsis nigrescens
OTU0377	Bacteria	Actinobacteria	Actinobacteria (class)	Actinomycetales	Pseudonocardiaceae	Amycolatopsis	Amycolatopsis palatopharyngis
OTU0378	Bacteria	Actinobacteria	Actinobacteria (class)	Actinomycetales	Pseudonocardiaceae	Amycolatopsis	Amycolatopsis saalfeldensis
OTU0379	Bacteria	Actinobacteria	Actinobacteria (class)	Actinomycetales	Pseudonocardiaceae	Amycolatopsis	Amycolatopsis sulphurea
OTU0380	Bacteria	Actinobacteria	Actinobacteria (class)	Actinomycetales	Pseudonocardiaceae	Amycolatopsis	Amycolatopsis thermoflava
OTU0381	Bacteria	Actinobacteria	Actinobacteria (class)	Actinomycetales	Pseudonocardiaceae	Kibdelosporangium	Kibdelosporangium aridum
OTU0382	Bacteria	Actinobacteria	Actinobacteria (class)	Actinomycetales	Pseudonocardiaceae	Kutzneria	Kutzneria sp. 744
OTU0383	Bacteria	Actinobacteria	Actinobacteria (class)	Actinomycetales	Pseudonocardiaceae	Prauserella	Prauserella rugosa
OTU0384	Bacteria	Actinobacteria	Actinobacteria (class)	Actinomycetales	Pseudonocardiaceae	Pseudonocardia	Pseudonocardia alni
OTU0385	Bacteria	Actinobacteria	Actinobacteria (class)	Actinomycetales	Pseudonocardiaceae	Pseudonocardia	Pseudonocardia antarctica
OTU0386	Bacteria	Actinobacteria	Actinobacteria (class)	Actinomycetales	Pseudonocardiaceae	Pseudonocardia	Pseudonocardia asaccharolytica
OTU0387	Bacteria	Actinobacteria	Actinobacteria (class)	Actinomycetales	Pseudonocardiaceae	Pseudonocardia	Pseudonocardia chloroethenivorans
OTU0389	Bacteria	Actinobacteria	Actinobacteria (class)	Actinomycetales	Pseudonocardiaceae	Pseudonocardia	Pseudonocardia halophobica
OTU0390	Bacteria	Actinobacteria	Actinobacteria (class)	Actinomycetales	Pseudonocardiaceae	Pseudonocardia	Pseudonocardia hydrocarbonoxydans
OTU0391	Bacteria	Actinobacteria	Actinobacteria (class)	Actinomycetales	Pseudonocardiaceae	Pseudonocardia	Pseudonocardia oroxyli
OTU0392	Bacteria	Actinobacteria	Actinobacteria (class)	Actinomycetales	Pseudonocardiaceae	Pseudonocardia	Pseudonocardia saturnea
OTU0393	Bacteria	Actinobacteria	Actinobacteria (class)	Actinomycetales	Pseudonocardiaceae	Pseudonocardia	Pseudonocardia sp. AL040118-01
OTU0394	Bacteria	Actinobacteria	Actinobacteria (class)	Actinomycetales	Pseudonocardiaceae	Pseudonocardia	Pseudonocardia sp. NMG030609-02
OTU0395	Bacteria	Actinobacteria	Actinobacteria (class)	Actinomycetales	Pseudonocardiaceae	Pseudonocardia	Pseudonocardia sp. S073
OTU0396	Bacteria	Actinobacteria	Actinobacteria (class)	Actinomycetales	Pseudonocardiaceae	Pseudonocardia	Pseudonocardia xinjiangensis
OTU0397	Bacteria	Actinobacteria	Actinobacteria (class)	Actinomycetales	Pseudonocardiaceae	Pseudonocardia	Pseudonocardia yunnanensis
OTU0398	Bacteria	Actinobacteria	Actinobacteria (class)	Actinomycetales	Pseudonocardiaceae	Pseudonocardia	Pseudonocardia zijingensis
OTU0399	Bacteria	Actinobacteria	Actinobacteria (class)	Actinomycetales	Pseudonocardiaceae	Saccharomonospora	Saccharomonospora cyanea
OTU0400	Bacteria	Actinobacteria	Actinobacteria (class)	Actinomycetales	Pseudonocardiaceae	Saccharomonospora	Saccharomonospora glauca
OTU0401	Bacteria	Actinobacteria	Actinobacteria (class)	Actinomycetales	Pseudonocardiaceae	Saccharomonospora	Saccharomonospora viridis
OTU0402	Bacteria	Actinobacteria	Actinobacteria (class)	Actinomycetales	Pseudonocardiaceae	Saccharopolyspora	Saccharopolyspora flava
OTU0403	Bacteria	Actinobacteria	Actinobacteria (class)	Actinomycetales	Pseudonocardiaceae	Saccharopolyspora	Saccharopolyspora hirsuta
OTU0404	Bacteria	Actinobacteria	Actinobacteria (class)	Actinomycetales	Pseudonocardiaceae	Thermobispora	Thermobispora bispora
OTU0405	Bacteria	Actinobacteria	Actinobacteria (class)	Actinomycetales	Pseudonocardiaceae	Thermocrispum	Thermocrispum municipale
OTU0406	Bacteria	Actinobacteria	Actinobacteria (class)	Actinomycetales	Rarobacteraceae	Rarobacter	Rarobacter faecitabidus
OTU0408	Bacteria	Actinobacteria	Actinobacteria (class)	Actinomycetales	Sanguibacteraceae	Sanguibacter	Sanguibacter keddieii
OTU0409	Bacteria	Actinobacteria	Actinobacteria (class)	Actinomycetales	Segniliparaceae	Segniliparus	Segniliparus rugosus
OTU0410	Bacteria	Actinobacteria	Actinobacteria (class)	Actinomycetales	Streptomycetaceae	Streptomyces	Streptomyces aculeolatus
OTU0411	Bacteria	Actinobacteria	Actinobacteria (class)	Actinomycetales	Streptomycetaceae	Streptomyces	Streptomyces africanus
OTU0412	Bacteria	Actinobacteria	Actinobacteria (class)	Actinomycetales	Streptomycetaceae	Streptomyces	Streptomyces albofaciens
OTU0413	Bacteria	Actinobacteria	Actinobacteria (class)	Actinomycetales	Streptomycetaceae	Streptomyces	Streptomyces albus
OTU0414	Bacteria	Actinobacteria	Actinobacteria (class)	Actinomycetales	Streptomycetaceae	Streptomyces	Streptomyces anulatus
OTU0415	Bacteria	Actinobacteria	Actinobacteria (class)	Actinomycetales	Streptomycetaceae	Streptomyces	Streptomyces atroolivaceus
OTU0416	Bacteria	Actinobacteria	Actinobacteria (class)	Actinomycetales	Streptomycetaceae	Streptomyces	Streptomyces aureofaciens
OTU0417	Bacteria	Actinobacteria	Actinobacteria (class)	Actinomycetales	Streptomycetaceae	Streptomyces	Streptomyces carpaticus
OTU0418	Bacteria	Actinobacteria	Actinobacteria (class)	Actinomycetales	Streptomycetaceae	Streptomyces	Streptomyces cinereoruber
OTU0419	Bacteria	Actinobacteria	Actinobacteria (class)	Actinomycetales	Streptomycetaceae	Streptomyces	Streptomyces clavifer
OTU0420	Bacteria	Actinobacteria	Actinobacteria (class)	Actinomycetales	Streptomycetaceae	Streptomyces	Streptomyces clavuligerus
OTU0421	Bacteria	Actinobacteria	Actinobacteria (class)	Actinomycetales	Streptomycetaceae	Streptomyces	Streptomyces coelicolor
OTU0422	Bacteria	Actinobacteria	Actinobacteria (class)	Actinomycetales	Streptomycetaceae	Streptomyces	Streptomyces collinus
OTU0423	Bacteria	Actinobacteria	Actinobacteria (class)	Actinomycetales	Streptomycetaceae	Streptomyces	Streptomyces corchorusii
OTU0425	Bacteria	Actinobacteria	Actinobacteria (class)	Actinomycetales	Streptomycetaceae	Streptomyces	Streptomyces griseobrunneus
OTU0426	Bacteria	Actinobacteria	Actinobacteria (class)	Actinomycetales	Streptomycetaceae	Streptomyces	Streptomyces griseoluteus
OTU0427	Bacteria	Actinobacteria	Actinobacteria (class)	Actinomycetales	Streptomycetaceae	Streptomyces	Streptomyces lienomycini
OTU0428	Bacteria	Actinobacteria	Actinobacteria (class)	Actinomycetales	Streptomycetaceae	Streptomyces	Streptomyces luridiscabiei
OTU0429	Bacteria	Actinobacteria	Actinobacteria (class)	Actinomycetales	Streptomycetaceae	Streptomyces	Streptomyces luridus
OTU0430	Bacteria	Actinobacteria	Actinobacteria (class)	Actinomycetales	Streptomycetaceae	Streptomyces	Streptomyces macrosporus
OTU0431	Bacteria	Actinobacteria	Actinobacteria (class)	Actinomycetales	Streptomycetaceae	Streptomyces	Streptomyces maritimus
OTU0432	Bacteria	Actinobacteria	Actinobacteria (class)	Actinomycetales	Streptomycetaceae	Streptomyces	Streptomyces megasporus
OTU0433	Bacteria	Actinobacteria	Actinobacteria (class)	Actinomycetales	Streptomycetaceae	Streptomyces	Streptomyces microflavus
OTU0434	Bacteria	Actinobacteria	Actinobacteria (class)	Actinomycetales	Streptomycetaceae	Streptomyces	Streptomyces phaeochromogenes
OTU0435	Bacteria	Actinobacteria	Actinobacteria (class)	Actinomycetales	Streptomycetaceae	Streptomyces	Streptomyces platensis
OTU0436	Bacteria	Actinobacteria	Actinobacteria (class)	Actinomycetales	Streptomycetaceae	Streptomyces	Streptomyces ramulosus
OTU0437	Bacteria	Actinobacteria	Actinobacteria (class)	Actinomycetales	Streptomycetaceae	Streptomyces	Streptomyces resistomycificus
OTU0438	Bacteria	Actinobacteria	Actinobacteria (class)	Actinomycetales	Streptomycetaceae	Streptomyces	Streptomyces rochei
OTU0439	Bacteria	Actinobacteria	Actinobacteria (class)	Actinomycetales	Streptomycetaceae	Streptomyces	Streptomyces scabiei
OTU0442	Bacteria	Actinobacteria	Actinobacteria (class)	Actinomycetales	Streptomycetaceae	Streptomyces	Streptomyces sp. A00076
OTU0443	Bacteria	Actinobacteria	Actinobacteria (class)	Actinomycetales	Streptomycetaceae	Streptomyces	Streptomyces sulfonofaciens
OTU0444	Bacteria	Actinobacteria	Actinobacteria (class)	Actinomycetales	Streptomycetaceae	Streptomyces	Streptomyces tendae
OTU0446	Bacteria	Actinobacteria	Actinobacteria (class)	Actinomycetales	Streptomycetaceae	Streptomyces	Streptomyces virginiae
OTU0448	Bacteria	Actinobacteria	Actinobacteria (class)	Actinomycetales	Streptosporangiaceae	Microbispora	Microbispora corallina
OTU0449	Bacteria	Actinobacteria	Actinobacteria (class)	Actinomycetales	Streptosporangiaceae	Microbispora	Microbispora rosea
OTU0450	Bacteria	Actinobacteria	Actinobacteria (class)	Actinomycetales	Streptosporangiaceae	Microtetraspora	Microtetraspora glauca
OTU0451	Bacteria	Actinobacteria	Actinobacteria (class)	Actinomycetales	Streptosporangiaceae	Nonomuraea	Nonomuraea recticatena
OTU0452	Bacteria	Actinobacteria	Actinobacteria (class)	Actinomycetales	Streptosporangiaceae	Nonomuraea	Nonomuraea sp. ATCC 39727
OTU0453	Bacteria	Actinobacteria	Actinobacteria (class)	Actinomycetales	Streptosporangiaceae	Nonomuraea	Nonomuraea turkmeniaca
OTU0454	Bacteria	Actinobacteria	Actinobacteria (class)	Actinomycetales	Streptosporangiaceae	Planomonospora	Planomonospora parontospora
OTU0455	Bacteria	Actinobacteria	Actinobacteria (class)	Actinomycetales	Streptosporangiaceae	Planomonospora	Planomonospora venezuelensis
OTU0456	Bacteria	Actinobacteria	Actinobacteria (class)	Actinomycetales	Streptosporangiaceae	Streptosporangium	Streptosporangium nondiastaticum
OTU0457	Bacteria	Actinobacteria	Actinobacteria (class)	Actinomycetales	Streptosporangiaceae	Streptosporangium	Streptosporangium pseudovulgare
OTU0458	Bacteria	Actinobacteria	Actinobacteria (class)	Actinomycetales	Streptosporangiaceae	Streptosporangium	Streptosporangium roseum
OTU0459	Bacteria	Actinobacteria	Actinobacteria (class)	Actinomycetales	Streptosporangiaceae	Streptosporangium	Streptosporangium violaceochromogenes
OTU0461	Bacteria	Actinobacteria	Actinobacteria (class)	Actinomycetales	Thermomonosporaceae	Actinoallomurus	Actinoallomurus spadix
OTU0462	Bacteria	Actinobacteria	Actinobacteria (class)	Actinomycetales	Thermomonosporaceae	Actinocorallia	Actinocorallia glomerata
OTU0463	Bacteria	Actinobacteria	Actinobacteria (class)	Actinomycetales	Thermomonosporaceae	Actinomadura	Actinomadura coerulea
OTU0464	Bacteria	Actinobacteria	Actinobacteria (class)	Actinomycetales	Thermomonosporaceae	Actinomadura	Actinomadura cremea
OTU0465	Bacteria	Actinobacteria	Actinobacteria (class)	Actinomycetales	Thermomonosporaceae	Actinomadura	Actinomadura formosensis
OTU0466	Bacteria	Actinobacteria	Actinobacteria (class)	Actinomycetales	Thermomonosporaceae	Actinomadura	Actinomadura hibisca
OTU0467	Bacteria	Actinobacteria	Actinobacteria (class)	Actinomycetales	Thermomonosporaceae	Actinomadura	Actinomadura madurae
OTU0468	Bacteria	Actinobacteria	Actinobacteria (class)	Actinomycetales	Thermomonosporaceae	Actinomadura	Actinomadura pelletieri
OTU0469	Bacteria	Actinobacteria	Actinobacteria (class)	Actinomycetales	Thermomonosporaceae	Actinomadura	Actinomadura viridis
OTU0470	Bacteria	Actinobacteria	Actinobacteria (class)	Actinomycetales	Thermomonosporaceae	Spirillospora	Spirillospora albida
OTU0471	Bacteria	Actinobacteria	Actinobacteria (class)	Actinomycetales	Thermomonosporaceae	unclassified (derived from Thermomonosporaceae)	actinomycete 7501
OTU0472	Bacteria	Actinobacteria	Actinobacteria (class)	Actinomycetales	Tsukamurellaceae	Tsukamurella	Tsukamurella paurometabola
OTU0473	Bacteria	Actinobacteria	Actinobacteria (class)	Actinomycetales	Tsukamurellaceae	Tsukamurella	Tsukamurella pulmonis
OTU0474	Bacteria	Actinobacteria	Actinobacteria (class)	Actinomycetales	unclassified (derived from Actinomycetales)	Tomitella	Tomitella biformata
OTU0475	Bacteria	Actinobacteria	Actinobacteria (class)	Actinomycetales	unclassified (derived from Actinomycetales)	Tropheryma	Tropheryma whipplei
OTU0476	Bacteria	Actinobacteria	Actinobacteria (class)	Actinomycetales	Williamsiaceae	Williamsia	Williamsia deligens
OTU0477	Bacteria	Actinobacteria	Actinobacteria (class)	Actinomycetales	Williamsiaceae	Williamsia	Williamsia muralis
OTU0478	Bacteria	Actinobacteria	Actinobacteria (class)	Bifidobacteriales	Bifidobacteriaceae	Alloscardovia	Alloscardovia omnicolens
OTU0479	Bacteria	Actinobacteria	Actinobacteria (class)	Bifidobacteriales	Bifidobacteriaceae	Bifidobacterium	Bifidobacterium adolescentis
OTU0480	Bacteria	Actinobacteria	Actinobacteria (class)	Bifidobacteriales	Bifidobacteriaceae	Bifidobacterium	Bifidobacterium animalis
OTU0481	Bacteria	Actinobacteria	Actinobacteria (class)	Bifidobacteriales	Bifidobacteriaceae	Bifidobacterium	Bifidobacterium asteroides
OTU0482	Bacteria	Actinobacteria	Actinobacteria (class)	Bifidobacteriales	Bifidobacteriaceae	Bifidobacterium	Bifidobacterium bifidum
OTU0484	Bacteria	Actinobacteria	Actinobacteria (class)	Bifidobacteriales	Bifidobacteriaceae	Bifidobacterium	Bifidobacterium catenulatum
OTU0485	Bacteria	Actinobacteria	Actinobacteria (class)	Bifidobacteriales	Bifidobacteriaceae	Bifidobacterium	Bifidobacterium cuniculi
OTU0486	Bacteria	Actinobacteria	Actinobacteria (class)	Bifidobacteriales	Bifidobacteriaceae	Bifidobacterium	Bifidobacterium dentium
OTU0487	Bacteria	Actinobacteria	Actinobacteria (class)	Bifidobacteriales	Bifidobacteriaceae	Bifidobacterium	Bifidobacterium longum
OTU0488	Bacteria	Actinobacteria	Actinobacteria (class)	Bifidobacteriales	Bifidobacteriaceae	Bifidobacterium	Bifidobacterium merycicum
OTU0489	Bacteria	Actinobacteria	Actinobacteria (class)	Bifidobacteriales	Bifidobacteriaceae	Bifidobacterium	Bifidobacterium mongoliense
OTU0490	Bacteria	Actinobacteria	Actinobacteria (class)	Bifidobacteriales	Bifidobacteriaceae	Bifidobacterium	Bifidobacterium pseudocatenulatum
OTU0491	Bacteria	Actinobacteria	Actinobacteria (class)	Bifidobacteriales	Bifidobacteriaceae	Bifidobacterium	Bifidobacterium pseudolongum
OTU0492	Bacteria	Actinobacteria	Actinobacteria (class)	Bifidobacteriales	Bifidobacteriaceae	Bifidobacterium	Bifidobacterium saeculare
OTU0493	Bacteria	Actinobacteria	Actinobacteria (class)	Bifidobacteriales	Bifidobacteriaceae	Bifidobacterium	Bifidobacterium scardovii
OTU0494	Bacteria	Actinobacteria	Actinobacteria (class)	Bifidobacteriales	Bifidobacteriaceae	Bifidobacterium	Bifidobacterium subtile
OTU0495	Bacteria	Actinobacteria	Actinobacteria (class)	Bifidobacteriales	Bifidobacteriaceae	Metascardovia	Metascardovia criceti
OTU0496	Bacteria	Actinobacteria	Actinobacteria (class)	Bifidobacteriales	Bifidobacteriaceae	Parascardovia	Parascardovia denticolens
OTU0497	Bacteria	Actinobacteria	Actinobacteria (class)	Coriobacteriales	Coriobacteriaceae	Atopobium	Atopobium minutum
OTU0498	Bacteria	Actinobacteria	Actinobacteria (class)	Coriobacteriales	Coriobacteriaceae	Atopobium	Atopobium parvulum
OTU0499	Bacteria	Actinobacteria	Actinobacteria (class)	Coriobacteriales	Coriobacteriaceae	Atopobium	Atopobium vaginae
OTU0500	Bacteria	Actinobacteria	Actinobacteria (class)	Coriobacteriales	Coriobacteriaceae	Collinsella	Collinsella aerofaciens
OTU0501	Bacteria	Actinobacteria	Actinobacteria (class)	Coriobacteriales	Coriobacteriaceae	Collinsella	Collinsella intestinalis
OTU0502	Bacteria	Actinobacteria	Actinobacteria (class)	Coriobacteriales	Coriobacteriaceae	Cryptobacterium	Cryptobacterium curtum
OTU0504	Bacteria	Actinobacteria	Actinobacteria (class)	Coriobacteriales	Coriobacteriaceae	Enterorhabdus	Enterorhabdus caecimuris
OTU0505	Bacteria	Actinobacteria	Actinobacteria (class)	Coriobacteriales	Coriobacteriaceae	Gordonibacter	Gordonibacter pamelaeae
OTU0506	Bacteria	Actinobacteria	Actinobacteria (class)	Coriobacteriales	Coriobacteriaceae	Slackia	Slackia heliotrinireducens
OTU0507	Bacteria	Actinobacteria	Actinobacteria (class)	Rubrobacterales	Rubrobacteraceae	Rubrobacter	Rubrobacter radiotolerans
OTU0509	Bacteria	Actinobacteria	Actinobacteria (class)	Rubrobacterales	Rubrobacteraceae	Rubrobacter	Rubrobacter xylanophilus
OTU0511	Bacteria	Actinobacteria	Actinobacteria (class)	Thermoleophilales	Thermoleophilaceae	Thermoleophilum	Thermoleophilum album
OTU0512	Bacteria	Actinobacteria	Actinobacteria (class)	unclassified (derived from Actinobacteria (class))	unclassified (derived from Actinobacteria (class))	unclassified (derived from Actinobacteria (class))	actinobacterium Aac-100
OTU0513	Bacteria	Actinobacteria	Actinobacteria (class)	unclassified (derived from Actinobacteria (class))	unclassified (derived from Actinobacteria (class))	unclassified (derived from Actinobacteria (class))	actinobacterium Aac-25
OTU0514	Bacteria	Actinobacteria	Actinobacteria (class)	unclassified (derived from Actinobacteria (class))	unclassified (derived from Actinobacteria (class))	unclassified (derived from Actinobacteria (class))	actinobacterium Aac-85
OTU0515	Bacteria	Actinobacteria	Actinobacteria (class)	unclassified (derived from Actinobacteria (class))	unclassified (derived from Actinobacteria (class))	unclassified (derived from Actinobacteria (class))	actinobacterium MWH-Uga1
OTU0516	Bacteria	Actinobacteria	Actinobacteria (class)	unclassified (derived from Actinobacteria (class))	unclassified (derived from Actinobacteria (class))	unclassified (derived from Actinobacteria (class))	marine actinobacterium PHSC20C1
OTU0517	Bacteria	Aquificae	Aquificae (class)	Aquificales	Aquificaceae	Hydrogenobaculum	Hydrogenobaculum sp. Y04AAS1
OTU0518	Bacteria	Aquificae	Aquificae (class)	Aquificales	Desulfurobacteriaceae	Balnearium	Balnearium lithotrophicum
OTU0519	Bacteria	Aquificae	Aquificae (class)	Aquificales	Hydrogenothermaceae	Persephonella	Persephonella guaymasensis
OTU0520	Bacteria	Aquificae	Aquificae (class)	Aquificales	Hydrogenothermaceae	Persephonella	Persephonella sp. CIR297H
OTU0521	Bacteria	Aquificae	Aquificae (class)	Aquificales	Hydrogenothermaceae	Sulfurihydrogenibium	Sulfurihydrogenibium sp. 153IV-9
OTU0523	Bacteria	Bacteroidetes	Bacteroidia	Bacteroidales	Bacteroidaceae	Bacteroides	Bacteroides barnesiae
OTU0524	Bacteria	Bacteroidetes	Bacteroidia	Bacteroidales	Bacteroidaceae	Bacteroides	Bacteroides coprocola
OTU0525	Bacteria	Bacteroidetes	Bacteroidia	Bacteroidales	Bacteroidaceae	Bacteroides	Bacteroides coprophilus
OTU0526	Bacteria	Bacteroidetes	Bacteroidia	Bacteroidales	Bacteroidaceae	Bacteroides	Bacteroides coprosuis
OTU0527	Bacteria	Bacteroidetes	Bacteroidia	Bacteroidales	Bacteroidaceae	Bacteroides	Bacteroides fragilis
OTU0528	Bacteria	Bacteroidetes	Bacteroidia	Bacteroidales	Bacteroidaceae	Bacteroides	Bacteroides graminisolvens
OTU0529	Bacteria	Bacteroidetes	Bacteroidia	Bacteroidales	Bacteroidaceae	Bacteroides	Bacteroides helcogenes
OTU0530	Bacteria	Bacteroidetes	Bacteroidia	Bacteroidales	Bacteroidaceae	Bacteroides	Bacteroides intestinalis
OTU0531	Bacteria	Bacteroidetes	Bacteroidia	Bacteroidales	Bacteroidaceae	Bacteroides	Bacteroides massiliensis
OTU0532	Bacteria	Bacteroidetes	Bacteroidia	Bacteroidales	Bacteroidaceae	Bacteroides	Bacteroides nordii
OTU0533	Bacteria	Bacteroidetes	Bacteroidia	Bacteroidales	Bacteroidaceae	Bacteroides	Bacteroides oleiciplenus
OTU0534	Bacteria	Bacteroidetes	Bacteroidia	Bacteroidales	Bacteroidaceae	Bacteroides	Bacteroides ovatus
OTU0535	Bacteria	Bacteroidetes	Bacteroidia	Bacteroidales	Bacteroidaceae	Bacteroides	Bacteroides pectinophilus
OTU0536	Bacteria	Bacteroidetes	Bacteroidia	Bacteroidales	Bacteroidaceae	Bacteroides	Bacteroides plebeius
OTU0537	Bacteria	Bacteroidetes	Bacteroidia	Bacteroidales	Bacteroidaceae	Bacteroides	Bacteroides propionicifaciens
OTU0539	Bacteria	Bacteroidetes	Bacteroidia	Bacteroidales	Bacteroidaceae	Bacteroides	Bacteroides sp. 1AL
OTU0540	Bacteria	Bacteroidetes	Bacteroidia	Bacteroidales	Bacteroidaceae	Bacteroides	Bacteroides stercoris
OTU0541	Bacteria	Bacteroidetes	Bacteroidia	Bacteroidales	Bacteroidaceae	Bacteroides	Bacteroides tectus
OTU0542	Bacteria	Bacteroidetes	Bacteroidia	Bacteroidales	Bacteroidaceae	Bacteroides	Bacteroides thetaiotaomicron
OTU0543	Bacteria	Bacteroidetes	Bacteroidia	Bacteroidales	Bacteroidaceae	Bacteroides	Bacteroides uniformis
OTU0544	Bacteria	Bacteroidetes	Bacteroidia	Bacteroidales	Bacteroidaceae	Bacteroides	Bacteroides vulgatus
OTU0546	Bacteria	Bacteroidetes	Bacteroidia	Bacteroidales	Marinilabiaceae	Marinilabilia	Marinilabilia salmonicolor
OTU0549	Bacteria	Bacteroidetes	Bacteroidia	Bacteroidales	Porphyromonadaceae	Odoribacter	Odoribacter laneus
OTU0550	Bacteria	Bacteroidetes	Bacteroidia	Bacteroidales	Porphyromonadaceae	Odoribacter	Odoribacter splanchnicus
OTU0551	Bacteria	Bacteroidetes	Bacteroidia	Bacteroidales	Porphyromonadaceae	Parabacteroides	Parabacteroides distasonis
OTU0552	Bacteria	Bacteroidetes	Bacteroidia	Bacteroidales	Porphyromonadaceae	Parabacteroides	Parabacteroides goldsteinii
OTU0553	Bacteria	Bacteroidetes	Bacteroidia	Bacteroidales	Porphyromonadaceae	Parabacteroides	Parabacteroides gordonii
OTU0554	Bacteria	Bacteroidetes	Bacteroidia	Bacteroidales	Porphyromonadaceae	Parabacteroides	Parabacteroides merdae
OTU0555	Bacteria	Bacteroidetes	Bacteroidia	Bacteroidales	Porphyromonadaceae	Porphyromonas	Porphyromonas cangingivalis
OTU0556	Bacteria	Bacteroidetes	Bacteroidia	Bacteroidales	Porphyromonadaceae	Porphyromonas	Porphyromonas canoris
OTU0557	Bacteria	Bacteroidetes	Bacteroidia	Bacteroidales	Porphyromonadaceae	Porphyromonas	Porphyromonas cansulci
OTU0558	Bacteria	Bacteroidetes	Bacteroidia	Bacteroidales	Porphyromonadaceae	Porphyromonas	Porphyromonas catoniae
OTU0559	Bacteria	Bacteroidetes	Bacteroidia	Bacteroidales	Porphyromonadaceae	Porphyromonas	Porphyromonas endodontalis
OTU0560	Bacteria	Bacteroidetes	Bacteroidia	Bacteroidales	Porphyromonadaceae	Porphyromonas	Porphyromonas gingivalis
OTU0562	Bacteria	Bacteroidetes	Bacteroidia	Bacteroidales	Porphyromonadaceae	Porphyromonas	Porphyromonas levii
OTU0563	Bacteria	Bacteroidetes	Bacteroidia	Bacteroidales	Porphyromonadaceae	Porphyromonas	Porphyromonas macacae
OTU0564	Bacteria	Bacteroidetes	Bacteroidia	Bacteroidales	Porphyromonadaceae	Porphyromonas	Porphyromonas somerae
OTU0565	Bacteria	Bacteroidetes	Bacteroidia	Bacteroidales	Porphyromonadaceae	Porphyromonas	Porphyromonas uenonis
OTU0566	Bacteria	Bacteroidetes	Bacteroidia	Bacteroidales	Porphyromonadaceae	Tannerella	Tannerella forsythia
OTU0567	Bacteria	Bacteroidetes	Bacteroidia	Bacteroidales	Prevotellaceae	Paraprevotella	Paraprevotella clara
OTU0568	Bacteria	Bacteroidetes	Bacteroidia	Bacteroidales	Prevotellaceae	Paraprevotella	Paraprevotella xylaniphila
OTU0570	Bacteria	Bacteroidetes	Bacteroidia	Bacteroidales	Prevotellaceae	Prevotella	Prevotella bergensis
OTU0571	Bacteria	Bacteroidetes	Bacteroidia	Bacteroidales	Prevotellaceae	Prevotella	Prevotella bryantii
OTU0572	Bacteria	Bacteroidetes	Bacteroidia	Bacteroidales	Prevotellaceae	Prevotella	Prevotella buccae
OTU0574	Bacteria	Bacteroidetes	Bacteroidia	Bacteroidales	Prevotellaceae	Prevotella	Prevotella copri
OTU0576	Bacteria	Bacteroidetes	Bacteroidia	Bacteroidales	Prevotellaceae	Prevotella	Prevotella melaninogenica
OTU0578	Bacteria	Bacteroidetes	Bacteroidia	Bacteroidales	Prevotellaceae	Prevotella	Prevotella oris
OTU0579	Bacteria	Bacteroidetes	Bacteroidia	Bacteroidales	Prevotellaceae	Prevotella	Prevotella paludivivens
OTU0580	Bacteria	Bacteroidetes	Bacteroidia	Bacteroidales	Prevotellaceae	Prevotella	Prevotella ruminicola
OTU0581	Bacteria	Bacteroidetes	Bacteroidia	Bacteroidales	Prevotellaceae	Prevotella	Prevotella salivae
OTU0583	Bacteria	Bacteroidetes	Bacteroidia	Bacteroidales	Prevotellaceae	Prevotella	Prevotella stercorea
OTU0584	Bacteria	Bacteroidetes	Bacteroidia	Bacteroidales	Rikenellaceae	Alistipes	Alistipes finegoldii
OTU0586	Bacteria	Bacteroidetes	Bacteroidia	Bacteroidales	Rikenellaceae	Alistipes	Alistipes shahii
OTU0587	Bacteria	Bacteroidetes	Bacteroidia	Bacteroidales	Rikenellaceae	Rikenella	Rikenella microfusus
OTU0588	Bacteria	Bacteroidetes	Cytophagia	Cytophagales	Cyclobacteriaceae	Cyclobacterium	Cyclobacterium marinum
OTU0590	Bacteria	Bacteroidetes	Cytophagia	Cytophagales	Cytophagaceae	Cytophaga	Cytophaga aurantiaca
OTU0591	Bacteria	Bacteroidetes	Cytophagia	Cytophagales	Cytophagaceae	Cytophaga	Cytophaga fermentans
OTU0592	Bacteria	Bacteroidetes	Cytophagia	Cytophagales	Cytophagaceae	Cytophaga	Cytophaga hutchinsonii
OTU0593	Bacteria	Bacteroidetes	Cytophagia	Cytophagales	Cytophagaceae	Cytophaga	Cytophaga sp.
OTU0594	Bacteria	Bacteroidetes	Cytophagia	Cytophagales	Cytophagaceae	Cytophaga	Cytophaga sp. I-1787
OTU0595	Bacteria	Bacteroidetes	Cytophagia	Cytophagales	Cytophagaceae	Cytophaga	Cytophaga sp. I-1858
OTU0596	Bacteria	Bacteroidetes	Cytophagia	Cytophagales	Cytophagaceae	Cytophaga	Cytophaga sp. I-2031
OTU0597	Bacteria	Bacteroidetes	Cytophagia	Cytophagales	Cytophagaceae	Cytophaga	Cytophaga sp. I-377
OTU0598	Bacteria	Bacteroidetes	Cytophagia	Cytophagales	Cytophagaceae	Cytophaga	Cytophaga sp. I-545
OTU0599	Bacteria	Bacteroidetes	Cytophagia	Cytophagales	Cytophagaceae	Cytophaga	Cytophaga sp. MBIC01539
OTU0600	Bacteria	Bacteroidetes	Cytophagia	Cytophagales	Cytophagaceae	Cytophaga	Cytophaga sp. MBIC04667
OTU0601	Bacteria	Bacteroidetes	Cytophagia	Cytophagales	Cytophagaceae	Cytophaga	Cytophaga sp. T-561
OTU0602	Bacteria	Bacteroidetes	Cytophagia	Cytophagales	Cytophagaceae	Cytophaga	Cytophaga sp. T-565
OTU0603	Bacteria	Bacteroidetes	Cytophagia	Cytophagales	Cytophagaceae	Dyadobacter	Dyadobacter fermentans
OTU0604	Bacteria	Bacteroidetes	Cytophagia	Cytophagales	Cytophagaceae	Flectobacillus	Flectobacillus major
OTU0605	Bacteria	Bacteroidetes	Cytophagia	Cytophagales	Cytophagaceae	Flexibacter	Flexibacter elegans
OTU0606	Bacteria	Bacteroidetes	Cytophagia	Cytophagales	Cytophagaceae	Flexibacter	Flexibacter flexilis
OTU0607	Bacteria	Bacteroidetes	Cytophagia	Cytophagales	Cytophagaceae	Flexibacter	Flexibacter litoralis
OTU0608	Bacteria	Bacteroidetes	Cytophagia	Cytophagales	Cytophagaceae	Hymenobacter	Hymenobacter aerophilus
OTU0609	Bacteria	Bacteroidetes	Cytophagia	Cytophagales	Cytophagaceae	Hymenobacter	Hymenobacter algoricola
OTU0610	Bacteria	Bacteroidetes	Cytophagia	Cytophagales	Cytophagaceae	Hymenobacter	Hymenobacter antarcticus
OTU0611	Bacteria	Bacteroidetes	Cytophagia	Cytophagales	Cytophagaceae	Hymenobacter	Hymenobacter chitinivorans
OTU0612	Bacteria	Bacteroidetes	Cytophagia	Cytophagales	Cytophagaceae	Hymenobacter	Hymenobacter fastidiosus
OTU0613	Bacteria	Bacteroidetes	Cytophagia	Cytophagales	Cytophagaceae	Hymenobacter	Hymenobacter gelipurpurascens
OTU0614	Bacteria	Bacteroidetes	Cytophagia	Cytophagales	Cytophagaceae	Hymenobacter	Hymenobacter norwichensis
OTU0615	Bacteria	Bacteroidetes	Cytophagia	Cytophagales	Cytophagaceae	Hymenobacter	Hymenobacter ocellatus
OTU0616	Bacteria	Bacteroidetes	Cytophagia	Cytophagales	Cytophagaceae	Hymenobacter	Hymenobacter psychrotolerans
OTU0617	Bacteria	Bacteroidetes	Cytophagia	Cytophagales	Cytophagaceae	Hymenobacter	Hymenobacter rigui
OTU0618	Bacteria	Bacteroidetes	Cytophagia	Cytophagales	Cytophagaceae	Hymenobacter	Hymenobacter roseosalivarius
OTU0619	Bacteria	Bacteroidetes	Cytophagia	Cytophagales	Cytophagaceae	Hymenobacter	Hymenobacter soli
OTU0620	Bacteria	Bacteroidetes	Cytophagia	Cytophagales	Cytophagaceae	Hymenobacter	Hymenobacter sp. VUG-A141a
OTU0621	Bacteria	Bacteroidetes	Cytophagia	Cytophagales	Cytophagaceae	Hymenobacter	Hymenobacter xinjiangensis
OTU0622	Bacteria	Bacteroidetes	Cytophagia	Cytophagales	Cytophagaceae	Marinoscillum	Marinoscillum furvescens
OTU0623	Bacteria	Bacteroidetes	Cytophagia	Cytophagales	Cytophagaceae	Microscilla	Microscilla marina
OTU0624	Bacteria	Bacteroidetes	Cytophagia	Cytophagales	Cytophagaceae	Spirosoma	Spirosoma linguale
OTU0626	Bacteria	Bacteroidetes	Cytophagia	Cytophagales	Cytophagaceae	Sporocytophaga	Sporocytophaga cauliformis
OTU0628	Bacteria	Bacteroidetes	Cytophagia	Cytophagales	Flammeovirgaceae	Flammeovirga	Flammeovirga aprica
OTU0629	Bacteria	Bacteroidetes	Cytophagia	Cytophagales	Flammeovirgaceae	Flammeovirga	Flammeovirga yaeyamensis
OTU0630	Bacteria	Bacteroidetes	Cytophagia	Cytophagales	Flammeovirgaceae	Flexithrix	Flexithrix dorotheae
OTU0631	Bacteria	Bacteroidetes	Flavobacteria	Flavobacteriales	Blattabacteriaceae	Blattabacterium	Blattabacterium sp. (Periplaneta americana)
OTU0632	Bacteria	Bacteroidetes	Flavobacteria	Flavobacteriales	Flavobacteriaceae	Aquimarina	Aquimarina latercula
OTU0633	Bacteria	Bacteroidetes	Flavobacteria	Flavobacteriales	Flavobacteriaceae	Arenibacter	Arenibacter latericius
OTU0634	Bacteria	Bacteroidetes	Flavobacteria	Flavobacteriales	Flavobacteriaceae	Bergeyella	Bergeyella zoohelcum
OTU0635	Bacteria	Bacteroidetes	Flavobacteria	Flavobacteriales	Flavobacteriaceae	Candidatus Hemobacterium	Candidatus Hemobacterium ranarum
OTU0636	Bacteria	Bacteroidetes	Flavobacteria	Flavobacteriales	Flavobacteriaceae	Capnocytophaga	Capnocytophaga canimorsus
OTU0637	Bacteria	Bacteroidetes	Flavobacteria	Flavobacteriales	Flavobacteriaceae	Capnocytophaga	Capnocytophaga gingivalis
OTU0638	Bacteria	Bacteroidetes	Flavobacteria	Flavobacteriales	Flavobacteriaceae	Capnocytophaga	Capnocytophaga ochracea
OTU0639	Bacteria	Bacteroidetes	Flavobacteria	Flavobacteriales	Flavobacteriaceae	Capnocytophaga	Capnocytophaga sputigena
OTU0640	Bacteria	Bacteroidetes	Flavobacteria	Flavobacteriales	Flavobacteriaceae	Cellulophaga	Cellulophaga fucicola
OTU0642	Bacteria	Bacteroidetes	Flavobacteria	Flavobacteriales	Flavobacteriaceae	Chryseobacterium	Chryseobacterium balustinum
OTU0643	Bacteria	Bacteroidetes	Flavobacteria	Flavobacteriales	Flavobacteriaceae	Chryseobacterium	Chryseobacterium formosense
OTU0644	Bacteria	Bacteroidetes	Flavobacteria	Flavobacteriales	Flavobacteriaceae	Chryseobacterium	Chryseobacterium gleum
OTU0645	Bacteria	Bacteroidetes	Flavobacteria	Flavobacteriales	Flavobacteriaceae	Chryseobacterium	Chryseobacterium haifense
OTU0646	Bacteria	Bacteroidetes	Flavobacteria	Flavobacteriales	Flavobacteriaceae	Chryseobacterium	Chryseobacterium indologenes
OTU0647	Bacteria	Bacteroidetes	Flavobacteria	Flavobacteriales	Flavobacteriaceae	Chryseobacterium	Chryseobacterium luteum
OTU0648	Bacteria	Bacteroidetes	Flavobacteria	Flavobacteriales	Flavobacteriaceae	Chryseobacterium	Chryseobacterium proteolyticum
OTU0649	Bacteria	Bacteroidetes	Flavobacteria	Flavobacteriales	Flavobacteriaceae	Chryseobacterium	Chryseobacterium soldanellicola
OTU0650	Bacteria	Bacteroidetes	Flavobacteria	Flavobacteriales	Flavobacteriaceae	Chryseobacterium	Chryseobacterium soli
OTU0651	Bacteria	Bacteroidetes	Flavobacteria	Flavobacteriales	Flavobacteriaceae	Chryseobacterium	Chryseobacterium sp. CTM
OTU0652	Bacteria	Bacteroidetes	Flavobacteria	Flavobacteriales	Flavobacteriaceae	Chryseobacterium	Chryseobacterium sp. KM
OTU0653	Bacteria	Bacteroidetes	Flavobacteria	Flavobacteriales	Flavobacteriaceae	Coenonia	Coenonia anatina
OTU0654	Bacteria	Bacteroidetes	Flavobacteria	Flavobacteriales	Flavobacteriaceae	Croceibacter	Croceibacter atlanticus
OTU0655	Bacteria	Bacteroidetes	Flavobacteria	Flavobacteriales	Flavobacteriaceae	Dokdonia	Dokdonia donghaensis
OTU0656	Bacteria	Bacteroidetes	Flavobacteria	Flavobacteriales	Flavobacteriaceae	Elizabethkingia	Elizabethkingia meningoseptica
OTU0657	Bacteria	Bacteroidetes	Flavobacteria	Flavobacteriales	Flavobacteriaceae	Empedobacter	Empedobacter brevis
OTU0658	Bacteria	Bacteroidetes	Flavobacteria	Flavobacteriales	Flavobacteriaceae	Flavobacterium	Flavobacterium aquatile
OTU0659	Bacteria	Bacteroidetes	Flavobacteria	Flavobacteriales	Flavobacteriaceae	Flavobacterium	Flavobacterium columnare
OTU0660	Bacteria	Bacteroidetes	Flavobacteria	Flavobacteriales	Flavobacteriaceae	Flavobacterium	Flavobacterium denitrificans
OTU0661	Bacteria	Bacteroidetes	Flavobacteria	Flavobacteriales	Flavobacteriaceae	Flavobacterium	Flavobacterium hercynium
OTU0662	Bacteria	Bacteroidetes	Flavobacteria	Flavobacteriales	Flavobacteriaceae	Flavobacterium	Flavobacterium hibernum
OTU0663	Bacteria	Bacteroidetes	Flavobacteria	Flavobacteriales	Flavobacteriaceae	Flavobacterium	Flavobacterium johnsoniae
OTU0664	Bacteria	Bacteroidetes	Flavobacteria	Flavobacteriales	Flavobacteriaceae	Flavobacterium	Flavobacterium psychrophilum
OTU0665	Bacteria	Bacteroidetes	Flavobacteria	Flavobacteriales	Flavobacteriaceae	Flavobacterium	Flavobacterium sp.
OTU0666	Bacteria	Bacteroidetes	Flavobacteria	Flavobacteriales	Flavobacteriaceae	Flavobacterium	Flavobacterium sp. '80m A1 isolate-4'
OTU0668	Bacteria	Bacteroidetes	Flavobacteria	Flavobacteriales	Flavobacteriaceae	Flavobacterium	Flavobacterium sp. S1
OTU0669	Bacteria	Bacteroidetes	Flavobacteria	Flavobacteriales	Flavobacteriaceae	Flavobacterium	Flavobacterium sp. SOC A4(12)
OTU0670	Bacteria	Bacteroidetes	Flavobacteria	Flavobacteriales	Flavobacteriaceae	Gramella	Gramella forsetii
OTU0671	Bacteria	Bacteroidetes	Flavobacteria	Flavobacteriales	Flavobacteriaceae	Leeuwenhoekiella	Leeuwenhoekiella blandensis
OTU0672	Bacteria	Bacteroidetes	Flavobacteria	Flavobacteriales	Flavobacteriaceae	Leeuwenhoekiella	Leeuwenhoekiella marinoflava
OTU0673	Bacteria	Bacteroidetes	Flavobacteria	Flavobacteriales	Flavobacteriaceae	Myroides	Myroides odoratimimus
OTU0674	Bacteria	Bacteroidetes	Flavobacteria	Flavobacteriales	Flavobacteriaceae	Myroides	Myroides odoratus
OTU0675	Bacteria	Bacteroidetes	Flavobacteria	Flavobacteriales	Flavobacteriaceae	Ornithobacterium	Ornithobacterium rhinotracheale
OTU0676	Bacteria	Bacteroidetes	Flavobacteria	Flavobacteriales	Flavobacteriaceae	Polaribacter	Polaribacter glomeratus
OTU0677	Bacteria	Bacteroidetes	Flavobacteria	Flavobacteriales	Flavobacteriaceae	Psychroflexus	Psychroflexus torquis
OTU0678	Bacteria	Bacteroidetes	Flavobacteria	Flavobacteriales	Flavobacteriaceae	Riemerella	Riemerella anatipestifer
OTU0679	Bacteria	Bacteroidetes	Flavobacteria	Flavobacteriales	Flavobacteriaceae	Riemerella	Riemerella columbina
OTU0680	Bacteria	Bacteroidetes	Flavobacteria	Flavobacteriales	Flavobacteriaceae	Riemerella	Riemerella sp. IPDH 359/90
OTU0681	Bacteria	Bacteroidetes	Flavobacteria	Flavobacteriales	Flavobacteriaceae	Riemerella	Riemerella sp. IPDH 98/90
OTU0682	Bacteria	Bacteroidetes	Flavobacteria	Flavobacteriales	Flavobacteriaceae	Salegentibacter	Salegentibacter salegens
OTU0683	Bacteria	Bacteroidetes	Flavobacteria	Flavobacteriales	Flavobacteriaceae	Tenacibaculum	Tenacibaculum amylolyticum
OTU0684	Bacteria	Bacteroidetes	Flavobacteria	Flavobacteriales	Flavobacteriaceae	Tenacibaculum	Tenacibaculum ovolyticum
OTU0685	Bacteria	Bacteroidetes	Flavobacteria	Flavobacteriales	Flavobacteriaceae	unclassified (derived from Flavobacteriaceae)	Flavobacteriaceae bacterium 3519-10
OTU0686	Bacteria	Bacteroidetes	Flavobacteria	Flavobacteriales	Flavobacteriaceae	unclassified (derived from Flavobacteriaceae)	Flavobacteriaceae bacterium JJC
OTU0687	Bacteria	Bacteroidetes	Flavobacteria	Flavobacteriales	Flavobacteriaceae	Wautersiella	Wautersiella falsenii
OTU0688	Bacteria	Bacteroidetes	Flavobacteria	Flavobacteriales	Flavobacteriaceae	Weeksella	Weeksella virosa
OTU0689	Bacteria	Bacteroidetes	Flavobacteria	Flavobacteriales	Flavobacteriaceae	Zobellia	Zobellia uliginosa
OTU0690	Bacteria	Bacteroidetes	Flavobacteria	Flavobacteriales	unclassified (derived from Flavobacteriales)	unclassified (derived from Flavobacteriales)	Flavobacteria bacterium BAL38
OTU0691	Bacteria	Bacteroidetes	Flavobacteria	unclassified (derived from Flavobacteria)	unclassified (derived from Flavobacteria)	unclassified (derived from Flavobacteria)	Flavobacteria bacterium BBFL7
OTU0692	Bacteria	Bacteroidetes	Flavobacteria	unclassified (derived from Flavobacteria)	unclassified (derived from Flavobacteria)	unclassified (derived from Flavobacteria)	Flavobacteria bacterium MS024-3C
OTU0693	Bacteria	Bacteroidetes	Flavobacteria	unclassified (derived from Flavobacteria)	unclassified (derived from Flavobacteria)	unclassified (derived from Flavobacteria)	marine bacterium MBIC1357
OTU0694	Bacteria	Bacteroidetes	Sphingobacteria	Sphingobacteriales	Rhodothermaceae	Rhodothermus	Rhodothermus marinus
OTU0695	Bacteria	Bacteroidetes	Sphingobacteria	Sphingobacteriales	Rhodothermaceae	Salinibacter	Salinibacter ruber
OTU0696	Bacteria	Bacteroidetes	Sphingobacteria	Sphingobacteriales	Saprospiraceae	Saprospira	Saprospira sp. SS98-5
OTU0700	Bacteria	Bacteroidetes	Sphingobacteria	Sphingobacteriales	Sphingobacteriaceae	Pedobacter	Pedobacter heparinus
OTU0703	Bacteria	Bacteroidetes	Sphingobacteria	Sphingobacteriales	Sphingobacteriaceae	Pedobacter	Pedobacter sp. BAL39
OTU0704	Bacteria	Bacteroidetes	Sphingobacteria	Sphingobacteriales	Sphingobacteriaceae	Pedobacter	Pedobacter sp. KP-2
OTU0705	Bacteria	Bacteroidetes	Sphingobacteria	Sphingobacteriales	Sphingobacteriaceae	Pedobacter	Pedobacter sp. MJ11
OTU0707	Bacteria	Bacteroidetes	Sphingobacteria	Sphingobacteriales	Sphingobacteriaceae	Sphingobacterium	Sphingobacterium canadense
OTU0708	Bacteria	Bacteroidetes	Sphingobacteria	Sphingobacteriales	Sphingobacteriaceae	Sphingobacterium	Sphingobacterium kitahiroshimense
OTU0709	Bacteria	Bacteroidetes	Sphingobacteria	Sphingobacteriales	Sphingobacteriaceae	Sphingobacterium	Sphingobacterium multivorum
OTU0711	Bacteria	Bacteroidetes	Sphingobacteria	Sphingobacteriales	Sphingobacteriaceae	Sphingobacterium	Sphingobacterium sp. TN19
OTU0713	Bacteria	Bacteroidetes	Sphingobacteria	Sphingobacteriales	Sphingobacteriaceae	Sphingobacterium	Sphingobacterium thalpophilum
OTU0715	Bacteria	Bacteroidetes	Sphingobacteria	Sphingobacteriales	Sphingobacteriaceae	unclassified (derived from Sphingobacteriaceae)	Sphingobacteriaceae bacterium SOC A20(36)
OTU0717	Bacteria	Bacteroidetes	Sphingobacteria	Sphingobacteriales	unclassified (derived from Sphingobacteriales)	Chitinophaga	Chitinophaga pinensis
OTU0718	Bacteria	Bacteroidetes	Sphingobacteria	Sphingobacteriales	unclassified (derived from Sphingobacteriales)	Chitinophaga	Chitinophaga sancti
OTU0719	Bacteria	Bacteroidetes	Sphingobacteria	Sphingobacteriales	unclassified (derived from Sphingobacteriales)	Terrimonas	Terrimonas ferruginea
OTU0720	Bacteria	Bacteroidetes	Sphingobacteria	Sphingobacteriales	unclassified (derived from Sphingobacteriales)	Terrimonas	Terrimonas lutea
OTU0722	Bacteria	Bacteroidetes	unclassified (derived from Bacteroidetes)	unclassified (derived from Bacteroidetes)	unclassified (derived from Bacteroidetes)	Candidatus Amoebophilus	Candidatus Amoebophilus asiaticus
OTU0723	Bacteria	Bacteroidetes	unclassified (derived from Bacteroidetes)	unclassified (derived from Bacteroidetes)	unclassified (derived from Bacteroidetes)	Prolixibacter	Prolixibacter bellariivorans
OTU0724	Bacteria	Bacteroidetes	unclassified (derived from Bacteroidetes)	unclassified (derived from Bacteroidetes)	unclassified (derived from Bacteroidetes)	unclassified (derived from Bacteroidetes)	Bacteroidetes oral taxon 274
OTU0725	Bacteria	Bacteroidetes	unclassified (derived from Bacteroidetes)	unclassified (derived from Bacteroidetes)	unclassified (derived from Bacteroidetes)	unclassified (derived from Bacteroidetes)	marine CFB-group bacterium MBIC01599
OTU0727	Bacteria	Chlamydiae	Chlamydiae (class)	Chlamydiales	Chlamydiaceae	Chlamydophila	Chlamydophila felis
OTU0728	Bacteria	Chlamydiae	Chlamydiae (class)	Chlamydiales	Chlamydiaceae	Chlamydophila	Chlamydophila pneumoniae
OTU0729	Bacteria	Chlamydiae	Chlamydiae (class)	Chlamydiales	Chlamydiaceae	Chlamydophila	Chlamydophila sp. 08-1274_Flock23
OTU0730	Bacteria	Chlamydiae	Chlamydiae (class)	Chlamydiales	Criblamydiaceae	Criblamydia	Criblamydia sequanensis
OTU0731	Bacteria	Chlamydiae	Chlamydiae (class)	Chlamydiales	Parachlamydiaceae	Candidatus Protochlamydia	Candidatus Protochlamydia amoebophila
OTU0732	Bacteria	Chlamydiae	Chlamydiae (class)	Chlamydiales	Parachlamydiaceae	Candidatus Protochlamydia	Protochlamydia naegleriophila
OTU0735	Bacteria	Chlamydiae	Chlamydiae (class)	Chlamydiales	Parachlamydiaceae	unclassified (derived from Parachlamydiaceae)	endosymbiont of Acanthamoeba sp. TUME1
OTU0736	Bacteria	Chlamydiae	Chlamydiae (class)	Chlamydiales	Parachlamydiaceae	unclassified (derived from Parachlamydiaceae)	endosymbiont of Acanthamoeba sp. UWC22
OTU0737	Bacteria	Chlamydiae	Chlamydiae (class)	Chlamydiales	Simkaniaceae	Candidatus Fritschea	Candidatus Fritschea bemisiae
OTU0738	Bacteria	Chlamydiae	Chlamydiae (class)	Chlamydiales	Simkaniaceae	unclassified (derived from Simkaniaceae)	Chlamydiales symbiont of Xenoturbella westbladi
OTU0739	Bacteria	Chlamydiae	Chlamydiae (class)	Chlamydiales	Waddliaceae	Waddlia	Waddlia chondrophila
OTU0740	Bacteria	Chlorobi	Chlorobia	Chlorobiales	Chlorobiaceae	Chlorobaculum	Chlorobaculum parvum
OTU0741	Bacteria	Chlorobi	Chlorobia	Chlorobiales	Chlorobiaceae	Chlorobium	Chlorobium chlorochromatii
OTU0742	Bacteria	Chlorobi	Chlorobia	Chlorobiales	Chlorobiaceae	Chlorobium	Chlorobium limicola
OTU0743	Bacteria	Chlorobi	Chlorobia	Chlorobiales	Chlorobiaceae	Chlorobium	Chlorobium phaeobacteroides
OTU0744	Bacteria	Chlorobi	Chlorobia	Chlorobiales	Chlorobiaceae	Pelodictyon	Pelodictyon phaeoclathratiforme
OTU0745	Bacteria	Chlorobi	Chlorobia	Chlorobiales	Chlorobiaceae	Prosthecochloris	Prosthecochloris aestuarii
OTU0748	Bacteria	Chloroflexi	Chloroflexi (class)	Chloroflexales	Chloroflexaceae	Chloroflexus	Chloroflexus aurantiacus
OTU0749	Bacteria	Chloroflexi	Chloroflexi (class)	Chloroflexales	Oscillochloridaceae	Oscillochloris	Oscillochloris trichoides
OTU0750	Bacteria	Chloroflexi	Chloroflexi (class)	Herpetosiphonales	Herpetosiphonaceae	Herpetosiphon	Herpetosiphon aurantiacus
OTU0751	Bacteria	Chloroflexi	Dehalococcoidetes	unclassified (derived from Dehalococcoidetes)	unclassified (derived from Dehalococcoidetes)	Dehalogenimonas	Dehalogenimonas lykanthroporepellens
OTU0752	Bacteria	Chloroflexi	Ktedonobacteria	Ktedonobacterales	Ktedonobacteraceae	Ktedonobacter	Ktedonobacter racemifer
OTU0753	Bacteria	Chloroflexi	Thermomicrobia (class)	Thermomicrobiales	Thermomicrobiaceae	Thermomicrobium	Thermomicrobium roseum
OTU0755	Bacteria	Cyanobacteria	unclassified (derived from Cyanobacteria)	Chroococcales	unclassified (derived from Chroococcales)	Aphanothece	Aphanothece sacrum
OTU0756	Bacteria	Cyanobacteria	unclassified (derived from Cyanobacteria)	Chroococcales	unclassified (derived from Chroococcales)	Chamaesiphon	Chamaesiphon subglobosus
OTU0757	Bacteria	Cyanobacteria	unclassified (derived from Cyanobacteria)	Chroococcales	unclassified (derived from Chroococcales)	Crocosphaera	Crocosphaera watsonii
OTU0758	Bacteria	Cyanobacteria	unclassified (derived from Cyanobacteria)	Chroococcales	unclassified (derived from Chroococcales)	Cyanobacterium	Cyanobacterium sp. MBIC10216
OTU0759	Bacteria	Cyanobacteria	unclassified (derived from Cyanobacteria)	Chroococcales	unclassified (derived from Chroococcales)	Cyanobium	Cyanobium sp. PCC 8916
OTU0760	Bacteria	Cyanobacteria	unclassified (derived from Cyanobacteria)	Chroococcales	unclassified (derived from Chroococcales)	Cyanobium	Cyanobium sp. PCC 9005
OTU0761	Bacteria	Cyanobacteria	unclassified (derived from Cyanobacteria)	Chroococcales	unclassified (derived from Chroococcales)	Cyanothece	Cyanothece sp. ATCC 51142
OTU0762	Bacteria	Cyanobacteria	unclassified (derived from Cyanobacteria)	Chroococcales	unclassified (derived from Chroococcales)	Cyanothece	Cyanothece sp. PCC 7425
OTU0763	Bacteria	Cyanobacteria	unclassified (derived from Cyanobacteria)	Chroococcales	unclassified (derived from Chroococcales)	Cyanothece	Cyanothece sp. PCC 8801
OTU0764	Bacteria	Cyanobacteria	unclassified (derived from Cyanobacteria)	Chroococcales	unclassified (derived from Chroococcales)	Cyanothece	Cyanothece sp. WH 8902
OTU0765	Bacteria	Cyanobacteria	unclassified (derived from Cyanobacteria)	Chroococcales	unclassified (derived from Chroococcales)	Cyanothece	Cyanothece sp. WH 8904
OTU0766	Bacteria	Cyanobacteria	unclassified (derived from Cyanobacteria)	Chroococcales	unclassified (derived from Chroococcales)	Geminocystis	Geminocystis herdmanii
OTU0767	Bacteria	Cyanobacteria	unclassified (derived from Cyanobacteria)	Chroococcales	unclassified (derived from Chroococcales)	Halothece	Halothece sp. MPI 96P605
OTU0768	Bacteria	Cyanobacteria	unclassified (derived from Cyanobacteria)	Chroococcales	unclassified (derived from Chroococcales)	Microcystis	Microcystis aeruginosa
OTU0769	Bacteria	Cyanobacteria	unclassified (derived from Cyanobacteria)	Chroococcales	unclassified (derived from Chroococcales)	Snowella	Snowella litoralis
OTU0770	Bacteria	Cyanobacteria	unclassified (derived from Cyanobacteria)	Chroococcales	unclassified (derived from Chroococcales)	Synechococcus	Synechococcus elongatus
OTU0771	Bacteria	Cyanobacteria	unclassified (derived from Cyanobacteria)	Chroococcales	unclassified (derived from Chroococcales)	Synechococcus	Synechococcus sp.
OTU0773	Bacteria	Cyanobacteria	unclassified (derived from Cyanobacteria)	Chroococcales	unclassified (derived from Chroococcales)	Synechococcus	Synechococcus sp. ACT9807
OTU0774	Bacteria	Cyanobacteria	unclassified (derived from Cyanobacteria)	Chroococcales	unclassified (derived from Chroococcales)	Synechococcus	Synechococcus sp. BE0807F
OTU0775	Bacteria	Cyanobacteria	unclassified (derived from Cyanobacteria)	Chroococcales	unclassified (derived from Chroococcales)	Synechococcus	Synechococcus sp. BO 8805
OTU0776	Bacteria	Cyanobacteria	unclassified (derived from Cyanobacteria)	Chroococcales	unclassified (derived from Chroococcales)	Synechococcus	Synechococcus sp. BO 8807
OTU0777	Bacteria	Cyanobacteria	unclassified (derived from Cyanobacteria)	Chroococcales	unclassified (derived from Chroococcales)	Synechococcus	Synechococcus sp. CC9605
OTU0778	Bacteria	Cyanobacteria	unclassified (derived from Cyanobacteria)	Chroococcales	unclassified (derived from Chroococcales)	Synechococcus	Synechococcus sp. G11
OTU0779	Bacteria	Cyanobacteria	unclassified (derived from Cyanobacteria)	Chroococcales	unclassified (derived from Chroococcales)	Synechococcus	Synechococcus sp. G2.1
OTU0780	Bacteria	Cyanobacteria	unclassified (derived from Cyanobacteria)	Chroococcales	unclassified (derived from Chroococcales)	Synechococcus	Synechococcus sp. HOS
OTU0781	Bacteria	Cyanobacteria	unclassified (derived from Cyanobacteria)	Chroococcales	unclassified (derived from Chroococcales)	Synechococcus	Synechococcus sp. MA0607
OTU0782	Bacteria	Cyanobacteria	unclassified (derived from Cyanobacteria)	Chroococcales	unclassified (derived from Chroococcales)	Synechococcus	Synechococcus sp. MA0607J
OTU0783	Bacteria	Cyanobacteria	unclassified (derived from Cyanobacteria)	Chroococcales	unclassified (derived from Chroococcales)	Synechococcus	Synechococcus sp. MA0607K
OTU0784	Bacteria	Cyanobacteria	unclassified (derived from Cyanobacteria)	Chroococcales	unclassified (derived from Chroococcales)	Synechococcus	Synechococcus sp. MH301
OTU0785	Bacteria	Cyanobacteria	unclassified (derived from Cyanobacteria)	Chroococcales	unclassified (derived from Chroococcales)	Synechococcus	Synechococcus sp. MW28B3
OTU0786	Bacteria	Cyanobacteria	unclassified (derived from Cyanobacteria)	Chroococcales	unclassified (derived from Chroococcales)	Synechococcus	Synechococcus sp. MW74D3
OTU0787	Bacteria	Cyanobacteria	unclassified (derived from Cyanobacteria)	Chroococcales	unclassified (derived from Chroococcales)	Synechococcus	Synechococcus sp. MW99B6
OTU0788	Bacteria	Cyanobacteria	unclassified (derived from Cyanobacteria)	Chroococcales	unclassified (derived from Chroococcales)	Synechococcus	Synechococcus sp. NAN
OTU0789	Bacteria	Cyanobacteria	unclassified (derived from Cyanobacteria)	Chroococcales	unclassified (derived from Chroococcales)	Synechococcus	Synechococcus sp. PCC 6717
OTU0790	Bacteria	Cyanobacteria	unclassified (derived from Cyanobacteria)	Chroococcales	unclassified (derived from Chroococcales)	Synechococcus	Synechococcus sp. PCC 7002
OTU0791	Bacteria	Cyanobacteria	unclassified (derived from Cyanobacteria)	Chroococcales	unclassified (derived from Chroococcales)	Synechococcus	Synechococcus sp. PCC 7902
OTU0792	Bacteria	Cyanobacteria	unclassified (derived from Cyanobacteria)	Chroococcales	unclassified (derived from Chroococcales)	Synechococcus	Synechococcus sp. PCC 7918
OTU0793	Bacteria	Cyanobacteria	unclassified (derived from Cyanobacteria)	Chroococcales	unclassified (derived from Chroococcales)	Synechococcus	Synechococcus sp. PCC 7920
OTU0794	Bacteria	Cyanobacteria	unclassified (derived from Cyanobacteria)	Chroococcales	unclassified (derived from Chroococcales)	Synechococcus	Synechococcus sp. PS680
OTU0795	Bacteria	Cyanobacteria	unclassified (derived from Cyanobacteria)	Chroococcales	unclassified (derived from Chroococcales)	Synechococcus	Synechococcus sp. PS715
OTU0796	Bacteria	Cyanobacteria	unclassified (derived from Cyanobacteria)	Chroococcales	unclassified (derived from Chroococcales)	Synechococcus	Synechococcus sp. PS721
OTU0798	Bacteria	Cyanobacteria	unclassified (derived from Cyanobacteria)	Chroococcales	unclassified (derived from Chroococcales)	Synechococcus	Synechococcus sp. RS9906
OTU0799	Bacteria	Cyanobacteria	unclassified (derived from Cyanobacteria)	Chroococcales	unclassified (derived from Chroococcales)	Synechococcus	Synechococcus sp. RS9916
OTU0800	Bacteria	Cyanobacteria	unclassified (derived from Cyanobacteria)	Chroococcales	unclassified (derived from Chroococcales)	Synechococcus	Synechococcus sp. T7cc1
OTU0801	Bacteria	Cyanobacteria	unclassified (derived from Cyanobacteria)	Chroococcales	unclassified (derived from Chroococcales)	Synechococcus	Synechococcus sp. TAG
OTU0802	Bacteria	Cyanobacteria	unclassified (derived from Cyanobacteria)	Chroococcales	unclassified (derived from Chroococcales)	Synechococcus	Synechococcus sp. UBR
OTU0803	Bacteria	Cyanobacteria	unclassified (derived from Cyanobacteria)	Chroococcales	unclassified (derived from Chroococcales)	Synechococcus	Synechococcus sp. UH7
OTU0804	Bacteria	Cyanobacteria	unclassified (derived from Cyanobacteria)	Chroococcales	unclassified (derived from Chroococcales)	Synechococcus	Synechococcus sp. WH 5701
OTU0805	Bacteria	Cyanobacteria	unclassified (derived from Cyanobacteria)	Chroococcales	unclassified (derived from Chroococcales)	Synechococcus	Synechococcus sp. WH 7803
OTU0806	Bacteria	Cyanobacteria	unclassified (derived from Cyanobacteria)	Chroococcales	unclassified (derived from Chroococcales)	Synechococcus	uncultured Synechococcus sp.
OTU0807	Bacteria	Cyanobacteria	unclassified (derived from Cyanobacteria)	Chroococcales	unclassified (derived from Chroococcales)	Synechocystis	Synechocystis sp. PCC 6714
OTU0808	Bacteria	Cyanobacteria	unclassified (derived from Cyanobacteria)	Chroococcales	unclassified (derived from Chroococcales)	Synechocystis	Synechocystis sp. Sai002
OTU0809	Bacteria	Cyanobacteria	unclassified (derived from Cyanobacteria)	Chroococcales	unclassified (derived from Chroococcales)	unclassified (derived from Chroococcales)	Chroococcales cyanobacterium LEGE 060123
OTU0810	Bacteria	Cyanobacteria	unclassified (derived from Cyanobacteria)	Chroococcales	unclassified (derived from Chroococcales)	unclassified (derived from Chroococcales)	cyanobacterium UCYN-A
OTU0811	Bacteria	Cyanobacteria	unclassified (derived from Cyanobacteria)	Chroococcales	unclassified (derived from Chroococcales)	unclassified (derived from Chroococcales)	unidentified cyanobacterium CLg1
OTU0812	Bacteria	Cyanobacteria	unclassified (derived from Cyanobacteria)	Nostocales	Microchaetaceae	Tolypothrix	Tolypothrix sp. LQ-10
OTU0813	Bacteria	Cyanobacteria	unclassified (derived from Cyanobacteria)	Nostocales	Microchaetaceae	Tolypothrix	Tolypothrix sp. PCC 7415
OTU0814	Bacteria	Cyanobacteria	unclassified (derived from Cyanobacteria)	Nostocales	Nostocaceae	Anabaena	Anabaena sp. 1tu34s7
OTU0815	Bacteria	Cyanobacteria	unclassified (derived from Cyanobacteria)	Nostocales	Nostocaceae	Anabaena	Anabaena sp. BIR361
OTU0816	Bacteria	Cyanobacteria	unclassified (derived from Cyanobacteria)	Nostocales	Nostocaceae	Anabaena	Anabaena sp. BIR370A
OTU0817	Bacteria	Cyanobacteria	unclassified (derived from Cyanobacteria)	Nostocales	Nostocaceae	Anabaena	Anabaena sp. BIR54
OTU0818	Bacteria	Cyanobacteria	unclassified (derived from Cyanobacteria)	Nostocales	Nostocaceae	Anabaena	Anabaena sp. BIR67
OTU0819	Bacteria	Cyanobacteria	unclassified (derived from Cyanobacteria)	Nostocales	Nostocaceae	Anabaena	Anabaena sp. PCC 7108
OTU0820	Bacteria	Cyanobacteria	unclassified (derived from Cyanobacteria)	Nostocales	Nostocaceae	Anabaena	Anabaena sp. PCC 9109
OTU0821	Bacteria	Cyanobacteria	unclassified (derived from Cyanobacteria)	Nostocales	Nostocaceae	Anabaena	Anabaena sp. XP6A
OTU0822	Bacteria	Cyanobacteria	unclassified (derived from Cyanobacteria)	Nostocales	Nostocaceae	Anabaena	Anabaena sp. XPORK15F
OTU0823	Bacteria	Cyanobacteria	unclassified (derived from Cyanobacteria)	Nostocales	Nostocaceae	Anabaena	Anabaena variabilis
OTU0824	Bacteria	Cyanobacteria	unclassified (derived from Cyanobacteria)	Nostocales	Nostocaceae	Anabaenopsis	Anabaenopsis elenkinii
OTU0825	Bacteria	Cyanobacteria	unclassified (derived from Cyanobacteria)	Nostocales	Nostocaceae	Aphanizomenon	Aphanizomenon flos-aquae
OTU0826	Bacteria	Cyanobacteria	unclassified (derived from Cyanobacteria)	Nostocales	Nostocaceae	Aphanizomenon	Aphanizomenon gracile
OTU0827	Bacteria	Cyanobacteria	unclassified (derived from Cyanobacteria)	Nostocales	Nostocaceae	Aphanizomenon	Aphanizomenon issatschenkoi
OTU0828	Bacteria	Cyanobacteria	unclassified (derived from Cyanobacteria)	Nostocales	Nostocaceae	Dolichospermum	Dolichospermum affine
OTU0829	Bacteria	Cyanobacteria	unclassified (derived from Cyanobacteria)	Nostocales	Nostocaceae	Dolichospermum	Dolichospermum circinale
OTU0830	Bacteria	Cyanobacteria	unclassified (derived from Cyanobacteria)	Nostocales	Nostocaceae	Dolichospermum	Dolichospermum crassum
OTU0831	Bacteria	Cyanobacteria	unclassified (derived from Cyanobacteria)	Nostocales	Nostocaceae	Dolichospermum	Dolichospermum ellipsoides
OTU0832	Bacteria	Cyanobacteria	unclassified (derived from Cyanobacteria)	Nostocales	Nostocaceae	Dolichospermum	Dolichospermum fallax
OTU0833	Bacteria	Cyanobacteria	unclassified (derived from Cyanobacteria)	Nostocales	Nostocaceae	Dolichospermum	Dolichospermum flos-aquae
OTU0834	Bacteria	Cyanobacteria	unclassified (derived from Cyanobacteria)	Nostocales	Nostocaceae	Dolichospermum	Dolichospermum macrosporum
OTU0835	Bacteria	Cyanobacteria	unclassified (derived from Cyanobacteria)	Nostocales	Nostocaceae	Dolichospermum	Dolichospermum mucosum
OTU0836	Bacteria	Cyanobacteria	unclassified (derived from Cyanobacteria)	Nostocales	Nostocaceae	Nostoc	Nostoc ellipsosporum
OTU0837	Bacteria	Cyanobacteria	unclassified (derived from Cyanobacteria)	Nostocales	Nostocaceae	Nostoc	Nostoc sp. CENA88
OTU0838	Bacteria	Cyanobacteria	unclassified (derived from Cyanobacteria)	Nostocales	Nostocaceae	Nostoc	Nostoc sp. GSV224
OTU0839	Bacteria	Cyanobacteria	unclassified (derived from Cyanobacteria)	Nostocales	Nostocaceae	Nostoc	Nostoc sp. 'Mollenhauer 1:1-088'
OTU0840	Bacteria	Cyanobacteria	unclassified (derived from Cyanobacteria)	Nostocales	Nostocaceae	Nostoc	Nostoc sp. PCC 7423
OTU0841	Bacteria	Cyanobacteria	unclassified (derived from Cyanobacteria)	Nostocales	Nostocaceae	Nostoc	Nostoc sp. 'Peltigera horizontalis cyanobiont'
OTU0842	Bacteria	Cyanobacteria	unclassified (derived from Cyanobacteria)	Nostocales	Nostocaceae	Nostoc	Nostoc sp. SAG 39.87
OTU0843	Bacteria	Cyanobacteria	unclassified (derived from Cyanobacteria)	Nostocales	Nostocaceae	Trichormus	Trichormus azollae
OTU0844	Bacteria	Cyanobacteria	unclassified (derived from Cyanobacteria)	Nostocales	Rivulariaceae	Calothrix	Calothrix parietina
OTU0845	Bacteria	Cyanobacteria	unclassified (derived from Cyanobacteria)	Nostocales	Rivulariaceae	Calothrix	Calothrix sp. PCC 7101
OTU0846	Bacteria	Cyanobacteria	unclassified (derived from Cyanobacteria)	Nostocales	Rivulariaceae	Calothrix	Calothrix sp. PCC 7103
OTU0847	Bacteria	Cyanobacteria	unclassified (derived from Cyanobacteria)	Nostocales	Rivulariaceae	Rivularia	Rivularia sp. UAM 355
OTU0848	Bacteria	Cyanobacteria	unclassified (derived from Cyanobacteria)	Nostocales	Scytonemataceae	Brasilonema	Brasilonema octagenarum
OTU0849	Bacteria	Cyanobacteria	unclassified (derived from Cyanobacteria)	Nostocales	Scytonemataceae	Brasilonema	Brasilonema sp. CENA114
OTU0850	Bacteria	Cyanobacteria	unclassified (derived from Cyanobacteria)	Nostocales	Scytonemataceae	Scytonema	Scytonema sp. FGP-7A
OTU0851	Bacteria	Cyanobacteria	unclassified (derived from Cyanobacteria)	Nostocales	Scytonemataceae	Scytonema	Scytonema sp. IAM M-262
OTU0852	Bacteria	Cyanobacteria	unclassified (derived from Cyanobacteria)	Oscillatoriales	unclassified (derived from Oscillatoriales)	Arthrospira	Arthrospira fusiformis
OTU0853	Bacteria	Cyanobacteria	unclassified (derived from Cyanobacteria)	Oscillatoriales	unclassified (derived from Oscillatoriales)	Arthrospira	Arthrospira platensis
OTU0854	Bacteria	Cyanobacteria	unclassified (derived from Cyanobacteria)	Oscillatoriales	unclassified (derived from Oscillatoriales)	Geitlerinema	Geitlerinema sp. PCC 7105
OTU0855	Bacteria	Cyanobacteria	unclassified (derived from Cyanobacteria)	Oscillatoriales	unclassified (derived from Oscillatoriales)	Geitlerinema	Geitlerinema sp. Sai003
OTU0856	Bacteria	Cyanobacteria	unclassified (derived from Cyanobacteria)	Oscillatoriales	unclassified (derived from Oscillatoriales)	Jaaginema	Jaaginema neglectum
OTU0857	Bacteria	Cyanobacteria	unclassified (derived from Cyanobacteria)	Oscillatoriales	unclassified (derived from Oscillatoriales)	Leptolyngbya	Leptolyngbya boryana
OTU0858	Bacteria	Cyanobacteria	unclassified (derived from Cyanobacteria)	Oscillatoriales	unclassified (derived from Oscillatoriales)	Leptolyngbya	Leptolyngbya foveolarum
OTU0859	Bacteria	Cyanobacteria	unclassified (derived from Cyanobacteria)	Oscillatoriales	unclassified (derived from Oscillatoriales)	Leptolyngbya	Leptolyngbya laminosa
OTU0860	Bacteria	Cyanobacteria	unclassified (derived from Cyanobacteria)	Oscillatoriales	unclassified (derived from Oscillatoriales)	Leptolyngbya	Leptolyngbya sp. MMG-1
OTU0861	Bacteria	Cyanobacteria	unclassified (derived from Cyanobacteria)	Oscillatoriales	unclassified (derived from Oscillatoriales)	Leptolyngbya	Leptolyngbya sp. PCC 7375
OTU0862	Bacteria	Cyanobacteria	unclassified (derived from Cyanobacteria)	Oscillatoriales	unclassified (derived from Oscillatoriales)	Leptolyngbya	Leptolyngbya sp. Sai002
OTU0863	Bacteria	Cyanobacteria	unclassified (derived from Cyanobacteria)	Oscillatoriales	unclassified (derived from Oscillatoriales)	Leptolyngbya	Leptolyngbya valderiana
OTU0865	Bacteria	Cyanobacteria	unclassified (derived from Cyanobacteria)	Oscillatoriales	unclassified (derived from Oscillatoriales)	Limnothrix	Limnothrix sp. Sai002
OTU0866	Bacteria	Cyanobacteria	unclassified (derived from Cyanobacteria)	Oscillatoriales	unclassified (derived from Oscillatoriales)	Lyngbya	Lyngbya aestuarii
OTU0867	Bacteria	Cyanobacteria	unclassified (derived from Cyanobacteria)	Oscillatoriales	unclassified (derived from Oscillatoriales)	Lyngbya	Lyngbya majuscula
OTU0868	Bacteria	Cyanobacteria	unclassified (derived from Cyanobacteria)	Oscillatoriales	unclassified (derived from Oscillatoriales)	Lyngbya	Lyngbya sp. CCAP 1446/5
OTU0869	Bacteria	Cyanobacteria	unclassified (derived from Cyanobacteria)	Oscillatoriales	unclassified (derived from Oscillatoriales)	Lyngbya	Lyngbya wollei
OTU0870	Bacteria	Cyanobacteria	unclassified (derived from Cyanobacteria)	Oscillatoriales	unclassified (derived from Oscillatoriales)	Microcoleus	Microcoleus chthonoplastes
OTU0871	Bacteria	Cyanobacteria	unclassified (derived from Cyanobacteria)	Oscillatoriales	unclassified (derived from Oscillatoriales)	Microcoleus	Microcoleus sp. PCC 8701
OTU0872	Bacteria	Cyanobacteria	unclassified (derived from Cyanobacteria)	Oscillatoriales	unclassified (derived from Oscillatoriales)	Oscillatoria	Oscillatoria acuminata
OTU0873	Bacteria	Cyanobacteria	unclassified (derived from Cyanobacteria)	Oscillatoriales	unclassified (derived from Oscillatoriales)	Oscillatoria	Oscillatoria sancta
OTU0874	Bacteria	Cyanobacteria	unclassified (derived from Cyanobacteria)	Oscillatoriales	unclassified (derived from Oscillatoriales)	Oscillatoria	Oscillatoria sp. CCAP 1459/26
OTU0875	Bacteria	Cyanobacteria	unclassified (derived from Cyanobacteria)	Oscillatoriales	unclassified (derived from Oscillatoriales)	Oscillatoria	Oscillatoria sp. MMG-2
OTU0877	Bacteria	Cyanobacteria	unclassified (derived from Cyanobacteria)	Oscillatoriales	unclassified (derived from Oscillatoriales)	Oscillatoria	Oscillatoria sp. PCC 7112
OTU0878	Bacteria	Cyanobacteria	unclassified (derived from Cyanobacteria)	Oscillatoriales	unclassified (derived from Oscillatoriales)	Oscillatoria	Oscillatoria spongeliae
OTU0879	Bacteria	Cyanobacteria	unclassified (derived from Cyanobacteria)	Oscillatoriales	unclassified (derived from Oscillatoriales)	Phormidium	Phormidium sp. LMECYA 214
OTU0880	Bacteria	Cyanobacteria	unclassified (derived from Cyanobacteria)	Oscillatoriales	unclassified (derived from Oscillatoriales)	Phormidium	Phormidium sp. LMECYA 79
OTU0881	Bacteria	Cyanobacteria	unclassified (derived from Cyanobacteria)	Oscillatoriales	unclassified (derived from Oscillatoriales)	Phormidium	Phormidium sp. P2r
OTU0882	Bacteria	Cyanobacteria	unclassified (derived from Cyanobacteria)	Oscillatoriales	unclassified (derived from Oscillatoriales)	Phormidium	Phormidium tenue
OTU0883	Bacteria	Cyanobacteria	unclassified (derived from Cyanobacteria)	Oscillatoriales	unclassified (derived from Oscillatoriales)	Planktothrix	Planktothrix agardhii
OTU0884	Bacteria	Cyanobacteria	unclassified (derived from Cyanobacteria)	Oscillatoriales	unclassified (derived from Oscillatoriales)	Planktothrix	Planktothrix pseudagardhii
OTU0885	Bacteria	Cyanobacteria	unclassified (derived from Cyanobacteria)	Oscillatoriales	unclassified (derived from Oscillatoriales)	Planktothrix	Planktothrix rubescens
OTU0886	Bacteria	Cyanobacteria	unclassified (derived from Cyanobacteria)	Oscillatoriales	unclassified (derived from Oscillatoriales)	Pseudanabaena	Pseudanabaena sp. PCC 6802
OTU0887	Bacteria	Cyanobacteria	unclassified (derived from Cyanobacteria)	Oscillatoriales	unclassified (derived from Oscillatoriales)	Pseudanabaena	Pseudanabaena sp. PCC 6903
OTU0888	Bacteria	Cyanobacteria	unclassified (derived from Cyanobacteria)	Oscillatoriales	unclassified (derived from Oscillatoriales)	Pseudanabaena	Pseudanabaena sp. PCC 7403
OTU0889	Bacteria	Cyanobacteria	unclassified (derived from Cyanobacteria)	Oscillatoriales	unclassified (derived from Oscillatoriales)	Pseudanabaena	Pseudanabaena sp. PCC 7408
OTU0890	Bacteria	Cyanobacteria	unclassified (derived from Cyanobacteria)	Oscillatoriales	unclassified (derived from Oscillatoriales)	Pseudanabaena	Pseudanabaena sp. Sai011
OTU0891	Bacteria	Cyanobacteria	unclassified (derived from Cyanobacteria)	Oscillatoriales	unclassified (derived from Oscillatoriales)	Pseudanabaena	Pseudanabaena sp. Sai012
OTU0892	Bacteria	Cyanobacteria	unclassified (derived from Cyanobacteria)	Oscillatoriales	unclassified (derived from Oscillatoriales)	Pseudanabaena	Pseudanabaena sp. Sai014
OTU0893	Bacteria	Cyanobacteria	unclassified (derived from Cyanobacteria)	Oscillatoriales	unclassified (derived from Oscillatoriales)	Pseudanabaena	Pseudanabaena sp. Sai015
OTU0894	Bacteria	Cyanobacteria	unclassified (derived from Cyanobacteria)	Oscillatoriales	unclassified (derived from Oscillatoriales)	Spirulina	Spirulina laxissima
OTU0895	Bacteria	Cyanobacteria	unclassified (derived from Cyanobacteria)	Oscillatoriales	unclassified (derived from Oscillatoriales)	Spirulina	Spirulina subsalsa
OTU0896	Bacteria	Cyanobacteria	unclassified (derived from Cyanobacteria)	Oscillatoriales	unclassified (derived from Oscillatoriales)	Symploca	Symploca atlantica
OTU0897	Bacteria	Cyanobacteria	unclassified (derived from Cyanobacteria)	Oscillatoriales	unclassified (derived from Oscillatoriales)	Symploca	Symploca sp. HPC-9
OTU0899	Bacteria	Cyanobacteria	unclassified (derived from Cyanobacteria)	Oscillatoriales	unclassified (derived from Oscillatoriales)	Tychonema	Tychonema bourrellyi
OTU0900	Bacteria	Cyanobacteria	unclassified (derived from Cyanobacteria)	Oscillatoriales	unclassified (derived from Oscillatoriales)	unclassified (derived from Oscillatoriales)	Oscillatoriales cyanobacterium JSC-1
OTU0901	Bacteria	Cyanobacteria	unclassified (derived from Cyanobacteria)	Pleurocapsales	unclassified (derived from Pleurocapsales)	Chroococcidiopsis	Chroococcidiopsis sp. 'Bad Sachsa'
OTU0902	Bacteria	Cyanobacteria	unclassified (derived from Cyanobacteria)	Pleurocapsales	unclassified (derived from Pleurocapsales)	Chroococcidiopsis	Chroococcidiopsis sp. MMG-6
OTU0903	Bacteria	Cyanobacteria	unclassified (derived from Cyanobacteria)	Pleurocapsales	unclassified (derived from Pleurocapsales)	Chroococcidiopsis	Chroococcidiopsis sp. PCC 6712
OTU0904	Bacteria	Cyanobacteria	unclassified (derived from Cyanobacteria)	Pleurocapsales	unclassified (derived from Pleurocapsales)	Chroococcidiopsis	Chroococcidiopsis thermalis
OTU0905	Bacteria	Cyanobacteria	unclassified (derived from Cyanobacteria)	Pleurocapsales	unclassified (derived from Pleurocapsales)	Pleurocapsa	Pleurocapsa minor
OTU0907	Bacteria	Cyanobacteria	unclassified (derived from Cyanobacteria)	Pleurocapsales	unclassified (derived from Pleurocapsales)	Pleurocapsa	Pleurocapsa sp. PCC 7319
OTU0908	Bacteria	Cyanobacteria	unclassified (derived from Cyanobacteria)	Pleurocapsales	unclassified (derived from Pleurocapsales)	Stanieria	Stanieria cyanosphaera
OTU0909	Bacteria	Cyanobacteria	unclassified (derived from Cyanobacteria)	Pleurocapsales	unclassified (derived from Pleurocapsales)	Stanieria	Stanieria sp. PCC 7301
OTU0910	Bacteria	Cyanobacteria	unclassified (derived from Cyanobacteria)	Pleurocapsales	unclassified (derived from Pleurocapsales)	Xenococcus	Xenococcus sp. PCC 7305
OTU0911	Bacteria	Cyanobacteria	unclassified (derived from Cyanobacteria)	Pleurocapsales	unclassified (derived from Pleurocapsales)	Xenococcus	Xenococcus sp. PCC 7307
OTU0912	Bacteria	Cyanobacteria	unclassified (derived from Cyanobacteria)	Prochlorales	Prochlorococcaceae	Prochlorococcus	Prochlorococcus marinus
OTU0914	Bacteria	Cyanobacteria	unclassified (derived from Cyanobacteria)	Prochlorales	Prochlorotrichaceae	Prochlorothrix	Prochlorothrix hollandica
OTU0915	Bacteria	Cyanobacteria	unclassified (derived from Cyanobacteria)	Stigonematales	unclassified (derived from Stigonematales)	Chlorogloeopsis	Chlorogloeopsis fritschii
OTU0916	Bacteria	Cyanobacteria	unclassified (derived from Cyanobacteria)	Stigonematales	unclassified (derived from Stigonematales)	Fischerella	filamentous thermophilic cyanobacterium tBTRCCn 101
OTU0917	Bacteria	Cyanobacteria	unclassified (derived from Cyanobacteria)	Stigonematales	unclassified (derived from Stigonematales)	Fischerella	Fischerella sp. CENA19
OTU0918	Bacteria	Cyanobacteria	unclassified (derived from Cyanobacteria)	Stigonematales	unclassified (derived from Stigonematales)	Umezakia	Umezakia natans
OTU0919	Bacteria	Cyanobacteria	unclassified (derived from Cyanobacteria)	unclassified (derived from Cyanobacteria)	unclassified (derived from Cyanobacteria)	Acaryochloris	Acaryochloris marina
OTU0921	Bacteria	Cyanobacteria	unclassified (derived from Cyanobacteria)	unclassified (derived from Cyanobacteria)	unclassified (derived from Cyanobacteria)	unclassified (derived from Cyanobacteria)	filamentous thermophilic cyanobacterium tBTRCCn 301
OTU0922	Bacteria	Cyanobacteria	unclassified (derived from Cyanobacteria)	unclassified (derived from Cyanobacteria)	unclassified (derived from Cyanobacteria)	unclassified (derived from Cyanobacteria)	uncultured cyanobacterium
OTU0923	Bacteria	Deinococcus-Thermus	Deinococci	Deinococcales	Deinococcaceae	Deinococcus	Deinococcus deserti
OTU0924	Bacteria	Deinococcus-Thermus	Deinococci	Deinococcales	Deinococcaceae	Deinococcus	Deinococcus ficus
OTU0925	Bacteria	Deinococcus-Thermus	Deinococci	Deinococcales	Deinococcaceae	Deinococcus	Deinococcus geothermalis
OTU0926	Bacteria	Deinococcus-Thermus	Deinococci	Deinococcales	Deinococcaceae	Deinococcus	Deinococcus grandis
OTU0927	Bacteria	Deinococcus-Thermus	Deinococci	Deinococcales	Deinococcaceae	Deinococcus	Deinococcus murrayi
OTU0928	Bacteria	Deinococcus-Thermus	Deinococci	Deinococcales	Deinococcaceae	Deinococcus	Deinococcus proteolyticus
OTU0929	Bacteria	Deinococcus-Thermus	Deinococci	Deinococcales	Deinococcaceae	Deinococcus	Deinococcus radiodurans
OTU0930	Bacteria	Deinococcus-Thermus	Deinococci	Deinococcales	Deinococcaceae	Deinococcus	Deinococcus radiopugnans
OTU0933	Bacteria	Deinococcus-Thermus	Deinococci	Thermales	Thermaceae	Meiothermus	Meiothermus rosaceus
OTU0934	Bacteria	Deinococcus-Thermus	Deinococci	Thermales	Thermaceae	Meiothermus	Meiothermus ruber
OTU0936	Bacteria	Deinococcus-Thermus	Deinococci	Thermales	Thermaceae	Thermus	Thermus scotoductus
OTU0937	Bacteria	Dictyoglomi	Dictyoglomia	Dictyoglomales	Dictyoglomaceae	Dictyoglomus	Dictyoglomus thermophilum
OTU0938	Bacteria	Elusimicrobia	Elusimicrobia (class)	Elusimicrobiales	Elusimicrobiaceae	Elusimicrobium	Elusimicrobium minutum
OTU0939	Bacteria	Fibrobacteres	Fibrobacteres (class)	Fibrobacterales	Fibrobacteraceae	Fibrobacter	Fibrobacter intestinalis
OTU0940	Bacteria	Fibrobacteres	Fibrobacteres (class)	Fibrobacterales	Fibrobacteraceae	Fibrobacter	Fibrobacter succinogenes
OTU0941	Bacteria	Firmicutes	Bacilli	Bacillales	Alicyclobacillaceae	Alicyclobacillus	Alicyclobacillus acidoterrestris
OTU0942	Bacteria	Firmicutes	Bacilli	Bacillales	Alicyclobacillaceae	Alicyclobacillus	Alicyclobacillus disulfidooxidans
OTU0943	Bacteria	Firmicutes	Bacilli	Bacillales	Alicyclobacillaceae	Alicyclobacillus	Alicyclobacillus fastidiosus
OTU0944	Bacteria	Firmicutes	Bacilli	Bacillales	Alicyclobacillaceae	Alicyclobacillus	Alicyclobacillus hesperidum
OTU0945	Bacteria	Firmicutes	Bacilli	Bacillales	Alicyclobacillaceae	Alicyclobacillus	Alicyclobacillus pomorum
OTU0946	Bacteria	Firmicutes	Bacilli	Bacillales	Alicyclobacillaceae	Alicyclobacillus	Alicyclobacillus tolerans
OTU0947	Bacteria	Firmicutes	Bacilli	Bacillales	Alicyclobacillaceae	Alicyclobacillus	Alicyclobacillus vulcanalis
OTU0948	Bacteria	Firmicutes	Bacilli	Bacillales	Bacillaceae	Anoxybacillus	Anoxybacillus flavithermus
OTU0949	Bacteria	Firmicutes	Bacilli	Bacillales	Bacillaceae	Anoxybacillus	Anoxybacillus gonensis
OTU0950	Bacteria	Firmicutes	Bacilli	Bacillales	Bacillaceae	Anoxybacillus	Anoxybacillus sp. HT8
OTU0951	Bacteria	Firmicutes	Bacilli	Bacillales	Bacillaceae	Bacillus	Bacillus aminovorans
OTU0952	Bacteria	Firmicutes	Bacilli	Bacillales	Bacillaceae	Bacillus	Bacillus anthracis
OTU0953	Bacteria	Firmicutes	Bacilli	Bacillales	Bacillaceae	Bacillus	Bacillus aquimaris
OTU0954	Bacteria	Firmicutes	Bacilli	Bacillales	Bacillaceae	Bacillus	Bacillus azotoformans
OTU0955	Bacteria	Firmicutes	Bacilli	Bacillales	Bacillaceae	Bacillus	Bacillus caldotenax
OTU0956	Bacteria	Firmicutes	Bacilli	Bacillales	Bacillaceae	Bacillus	Bacillus cereus
OTU0957	Bacteria	Firmicutes	Bacilli	Bacillales	Bacillaceae	Bacillus	Bacillus circulans
OTU0958	Bacteria	Firmicutes	Bacilli	Bacillales	Bacillaceae	Bacillus	Bacillus clarkii
OTU0959	Bacteria	Firmicutes	Bacilli	Bacillales	Bacillaceae	Bacillus	Bacillus clausii
OTU0960	Bacteria	Firmicutes	Bacilli	Bacillales	Bacillaceae	Bacillus	Bacillus coagulans
OTU0961	Bacteria	Firmicutes	Bacilli	Bacillales	Bacillaceae	Bacillus	Bacillus coahuilensis
OTU0962	Bacteria	Firmicutes	Bacilli	Bacillales	Bacillaceae	Bacillus	Bacillus firmus
OTU0963	Bacteria	Firmicutes	Bacilli	Bacillales	Bacillaceae	Bacillus	Bacillus flexus
OTU0964	Bacteria	Firmicutes	Bacilli	Bacillales	Bacillaceae	Bacillus	Bacillus horikoshii
OTU0965	Bacteria	Firmicutes	Bacilli	Bacillales	Bacillaceae	Bacillus	Bacillus humi
OTU0966	Bacteria	Firmicutes	Bacilli	Bacillales	Bacillaceae	Bacillus	Bacillus infernus
OTU0967	Bacteria	Firmicutes	Bacilli	Bacillales	Bacillaceae	Bacillus	Bacillus lentus
OTU0968	Bacteria	Firmicutes	Bacilli	Bacillales	Bacillaceae	Bacillus	Bacillus licheniformis
OTU0969	Bacteria	Firmicutes	Bacilli	Bacillales	Bacillaceae	Bacillus	Bacillus litoralis
OTU0971	Bacteria	Firmicutes	Bacilli	Bacillales	Bacillaceae	Bacillus	Bacillus macroides
OTU0972	Bacteria	Firmicutes	Bacilli	Bacillales	Bacillaceae	Bacillus	Bacillus massiliensis
OTU0973	Bacteria	Firmicutes	Bacilli	Bacillales	Bacillaceae	Bacillus	Bacillus megaterium
OTU0974	Bacteria	Firmicutes	Bacilli	Bacillales	Bacillaceae	Bacillus	Bacillus mycoides
OTU0977	Bacteria	Firmicutes	Bacilli	Bacillales	Bacillaceae	Bacillus	Bacillus plakortidis
OTU0978	Bacteria	Firmicutes	Bacilli	Bacillales	Bacillaceae	Bacillus	Bacillus psychrodurans
OTU0979	Bacteria	Firmicutes	Bacilli	Bacillales	Bacillaceae	Bacillus	Bacillus psychrosaccharolyticus
OTU0980	Bacteria	Firmicutes	Bacilli	Bacillales	Bacillaceae	Bacillus	Bacillus pumilus
OTU0981	Bacteria	Firmicutes	Bacilli	Bacillales	Bacillaceae	Bacillus	Bacillus simplex
OTU0982	Bacteria	Firmicutes	Bacilli	Bacillales	Bacillaceae	Bacillus	Bacillus sp.
OTU0983	Bacteria	Firmicutes	Bacilli	Bacillales	Bacillaceae	Bacillus	Bacillus sp. CBD 118
OTU0984	Bacteria	Firmicutes	Bacilli	Bacillales	Bacillaceae	Bacillus	Bacillus sp. FRC_X18
OTU0985	Bacteria	Firmicutes	Bacilli	Bacillales	Bacillaceae	Bacillus	Bacillus sp. JL-26
OTU0986	Bacteria	Firmicutes	Bacilli	Bacillales	Bacillaceae	Bacillus	Bacillus sp. JL-39
OTU0987	Bacteria	Firmicutes	Bacilli	Bacillales	Bacillaceae	Bacillus	Bacillus sp. KHg2
OTU0988	Bacteria	Firmicutes	Bacilli	Bacillales	Bacillaceae	Bacillus	Bacillus sp. KJW98
OTU0989	Bacteria	Firmicutes	Bacilli	Bacillales	Bacillaceae	Bacillus	Bacillus sp. KSM-K38
OTU0990	Bacteria	Firmicutes	Bacilli	Bacillales	Bacillaceae	Bacillus	Bacillus sp. KSM-KP43
OTU0991	Bacteria	Firmicutes	Bacilli	Bacillales	Bacillaceae	Bacillus	Bacillus sp. M118
OTU0992	Bacteria	Firmicutes	Bacilli	Bacillales	Bacillaceae	Bacillus	Bacillus sp. MB-11
OTU0993	Bacteria	Firmicutes	Bacilli	Bacillales	Bacillaceae	Bacillus	Bacillus sp. N2a
OTU0994	Bacteria	Firmicutes	Bacilli	Bacillales	Bacillaceae	Bacillus	Bacillus sp. NRRL B-14911
OTU0995	Bacteria	Firmicutes	Bacilli	Bacillales	Bacillaceae	Bacillus	Bacillus sp. PL-12
OTU0996	Bacteria	Firmicutes	Bacilli	Bacillales	Bacillaceae	Bacillus	Bacillus sp. S207
OTU0997	Bacteria	Firmicutes	Bacilli	Bacillales	Bacillaceae	Bacillus	Bacillus sp. S210
OTU0998	Bacteria	Firmicutes	Bacilli	Bacillales	Bacillaceae	Bacillus	Bacillus sp. SH25
OTU0999	Bacteria	Firmicutes	Bacilli	Bacillales	Bacillaceae	Bacillus	Bacillus sp. SH3
OTU1001	Bacteria	Firmicutes	Bacilli	Bacillales	Bacillaceae	Bacillus	Bacillus sp. SH62
OTU1002	Bacteria	Firmicutes	Bacilli	Bacillales	Bacillaceae	Bacillus	Bacillus sp. TA2.A1
OTU1005	Bacteria	Firmicutes	Bacilli	Bacillales	Bacillaceae	Bacillus	Bacillus thermoamylovorans
OTU1006	Bacteria	Firmicutes	Bacilli	Bacillales	Bacillaceae	Bacillus	Bacillus thuringiensis
OTU1007	Bacteria	Firmicutes	Bacilli	Bacillales	Bacillaceae	Geobacillus	Geobacillus kaustophilus
OTU1008	Bacteria	Firmicutes	Bacilli	Bacillales	Bacillaceae	Geobacillus	Geobacillus sp. G11MC16
OTU1009	Bacteria	Firmicutes	Bacilli	Bacillales	Bacillaceae	Geobacillus	Geobacillus stearothermophilus
OTU1010	Bacteria	Firmicutes	Bacilli	Bacillales	Bacillaceae	Geobacillus	Geobacillus thermocatenulatus
OTU1011	Bacteria	Firmicutes	Bacilli	Bacillales	Bacillaceae	Geobacillus	Geobacillus thermodenitrificans
OTU1012	Bacteria	Firmicutes	Bacilli	Bacillales	Bacillaceae	Geobacillus	Geobacillus thermoglucosidasius
OTU1013	Bacteria	Firmicutes	Bacilli	Bacillales	Bacillaceae	Geobacillus	Geobacillus vulcani
OTU1014	Bacteria	Firmicutes	Bacilli	Bacillales	Bacillaceae	Halobacillus	Halobacillus litoralis
OTU1015	Bacteria	Firmicutes	Bacilli	Bacillales	Bacillaceae	Halobacillus	Halobacillus trueperi
OTU1016	Bacteria	Firmicutes	Bacilli	Bacillales	Bacillaceae	Lysinibacillus	Lysinibacillus fusiformis
OTU1017	Bacteria	Firmicutes	Bacilli	Bacillales	Bacillaceae	Lysinibacillus	Lysinibacillus sphaericus
OTU1018	Bacteria	Firmicutes	Bacilli	Bacillales	Bacillaceae	Virgibacillus	Virgibacillus carmonensis
OTU1019	Bacteria	Firmicutes	Bacilli	Bacillales	Bacillaceae	Virgibacillus	Virgibacillus koreensis
OTU1020	Bacteria	Firmicutes	Bacilli	Bacillales	Listeriaceae	Brochothrix	Brochothrix campestris
OTU1021	Bacteria	Firmicutes	Bacilli	Bacillales	Listeriaceae	Listeria	Listeria grayi
OTU1022	Bacteria	Firmicutes	Bacilli	Bacillales	Listeriaceae	Listeria	Listeria monocytogenes
OTU1023	Bacteria	Firmicutes	Bacilli	Bacillales	Listeriaceae	Listeria	Listeria seeligeri
OTU1025	Bacteria	Firmicutes	Bacilli	Bacillales	Paenibacillaceae	Aneurinibacillus	Aneurinibacillus aneurinilyticus
OTU1026	Bacteria	Firmicutes	Bacilli	Bacillales	Paenibacillaceae	Aneurinibacillus	Aneurinibacillus thermoaerophilus
OTU1027	Bacteria	Firmicutes	Bacilli	Bacillales	Paenibacillaceae	Brevibacillus	Brevibacillus agri
OTU1028	Bacteria	Firmicutes	Bacilli	Bacillales	Paenibacillaceae	Brevibacillus	Brevibacillus borstelensis
OTU1029	Bacteria	Firmicutes	Bacilli	Bacillales	Paenibacillaceae	Brevibacillus	Brevibacillus brevis
OTU1030	Bacteria	Firmicutes	Bacilli	Bacillales	Paenibacillaceae	Brevibacillus	Brevibacillus laterosporus
OTU1031	Bacteria	Firmicutes	Bacilli	Bacillales	Paenibacillaceae	Brevibacillus	Brevibacillus sp. HT1
OTU1032	Bacteria	Firmicutes	Bacilli	Bacillales	Paenibacillaceae	Brevibacillus	Brevibacillus thermoruber
OTU1033	Bacteria	Firmicutes	Bacilli	Bacillales	Paenibacillaceae	Paenibacillus	Paenibacillus abekawaensis
OTU1034	Bacteria	Firmicutes	Bacilli	Bacillales	Paenibacillaceae	Paenibacillus	Paenibacillus alginolyticus
OTU1035	Bacteria	Firmicutes	Bacilli	Bacillales	Paenibacillaceae	Paenibacillus	Paenibacillus alvei
OTU1036	Bacteria	Firmicutes	Bacilli	Bacillales	Paenibacillaceae	Paenibacillus	Paenibacillus amylolyticus
OTU1037	Bacteria	Firmicutes	Bacilli	Bacillales	Paenibacillaceae	Paenibacillus	Paenibacillus anaericanus
OTU1038	Bacteria	Firmicutes	Bacilli	Bacillales	Paenibacillaceae	Paenibacillus	Paenibacillus apiarius
OTU1039	Bacteria	Firmicutes	Bacilli	Bacillales	Paenibacillaceae	Paenibacillus	Paenibacillus barcinonensis
OTU1040	Bacteria	Firmicutes	Bacilli	Bacillales	Paenibacillaceae	Paenibacillus	Paenibacillus borealis
OTU1041	Bacteria	Firmicutes	Bacilli	Bacillales	Paenibacillaceae	Paenibacillus	Paenibacillus campinasensis
OTU1043	Bacteria	Firmicutes	Bacilli	Bacillales	Paenibacillaceae	Paenibacillus	Paenibacillus cookii
OTU1044	Bacteria	Firmicutes	Bacilli	Bacillales	Paenibacillaceae	Paenibacillus	Paenibacillus curdlanolyticus
OTU1045	Bacteria	Firmicutes	Bacilli	Bacillales	Paenibacillaceae	Paenibacillus	Paenibacillus daejeonensis
OTU1046	Bacteria	Firmicutes	Bacilli	Bacillales	Paenibacillaceae	Paenibacillus	Paenibacillus dendritiformis
OTU1047	Bacteria	Firmicutes	Bacilli	Bacillales	Paenibacillaceae	Paenibacillus	Paenibacillus durus
OTU1048	Bacteria	Firmicutes	Bacilli	Bacillales	Paenibacillaceae	Paenibacillus	Paenibacillus ehimensis
OTU1049	Bacteria	Firmicutes	Bacilli	Bacillales	Paenibacillaceae	Paenibacillus	Paenibacillus elgii
OTU1050	Bacteria	Firmicutes	Bacilli	Bacillales	Paenibacillaceae	Paenibacillus	Paenibacillus favisporus
OTU1051	Bacteria	Firmicutes	Bacilli	Bacillales	Paenibacillaceae	Paenibacillus	Paenibacillus glacialis
OTU1052	Bacteria	Firmicutes	Bacilli	Bacillales	Paenibacillaceae	Paenibacillus	Paenibacillus graminis
OTU1053	Bacteria	Firmicutes	Bacilli	Bacillales	Paenibacillaceae	Paenibacillus	Paenibacillus illinoisensis
OTU1054	Bacteria	Firmicutes	Bacilli	Bacillales	Paenibacillaceae	Paenibacillus	Paenibacillus lactis
OTU1055	Bacteria	Firmicutes	Bacilli	Bacillales	Paenibacillaceae	Paenibacillus	Paenibacillus larvae
OTU1056	Bacteria	Firmicutes	Bacilli	Bacillales	Paenibacillaceae	Paenibacillus	Paenibacillus lautus
OTU1057	Bacteria	Firmicutes	Bacilli	Bacillales	Paenibacillaceae	Paenibacillus	Paenibacillus lentimorbus
OTU1058	Bacteria	Firmicutes	Bacilli	Bacillales	Paenibacillaceae	Paenibacillus	Paenibacillus massiliensis
OTU1060	Bacteria	Firmicutes	Bacilli	Bacillales	Paenibacillaceae	Paenibacillus	Paenibacillus naphthalenovorans
OTU1061	Bacteria	Firmicutes	Bacilli	Bacillales	Paenibacillaceae	Paenibacillus	Paenibacillus odorifer
OTU1062	Bacteria	Firmicutes	Bacilli	Bacillales	Paenibacillaceae	Paenibacillus	Paenibacillus pabuli
OTU1063	Bacteria	Firmicutes	Bacilli	Bacillales	Paenibacillaceae	Paenibacillus	Paenibacillus peoriae
OTU1064	Bacteria	Firmicutes	Bacilli	Bacillales	Paenibacillaceae	Paenibacillus	Paenibacillus polymyxa
OTU1067	Bacteria	Firmicutes	Bacilli	Bacillales	Paenibacillaceae	Paenibacillus	Paenibacillus sp. KSM-M126
OTU1068	Bacteria	Firmicutes	Bacilli	Bacillales	Paenibacillaceae	Paenibacillus	Paenibacillus sp. KSM-M86
OTU1069	Bacteria	Firmicutes	Bacilli	Bacillales	Paenibacillaceae	Paenibacillus	Paenibacillus sp. KSM-N440
OTU1070	Bacteria	Firmicutes	Bacilli	Bacillales	Paenibacillaceae	Paenibacillus	Paenibacillus sp. Y412MC10
OTU1071	Bacteria	Firmicutes	Bacilli	Bacillales	Paenibacillaceae	Paenibacillus	Paenibacillus stellifer
OTU1072	Bacteria	Firmicutes	Bacilli	Bacillales	Paenibacillaceae	Paenibacillus	Paenibacillus validus
OTU1073	Bacteria	Firmicutes	Bacilli	Bacillales	Paenibacillaceae	Paenibacillus	Paenibacillus xylanilyticus
OTU1074	Bacteria	Firmicutes	Bacilli	Bacillales	Planococcaceae	Jeotgalibacillus	Jeotgalibacillus marinus
OTU1075	Bacteria	Firmicutes	Bacilli	Bacillales	Planococcaceae	Planococcus	Planococcus sp. L4
OTU1076	Bacteria	Firmicutes	Bacilli	Bacillales	Planococcaceae	Planococcus	Planococcus sp. PF109
OTU1077	Bacteria	Firmicutes	Bacilli	Bacillales	Planococcaceae	Planococcus	Planococcus sp. S5
OTU1078	Bacteria	Firmicutes	Bacilli	Bacillales	Planococcaceae	Planomicrobium	Planomicrobium chinense
OTU1079	Bacteria	Firmicutes	Bacilli	Bacillales	Planococcaceae	Planomicrobium	Planomicrobium okeanokoites
OTU1080	Bacteria	Firmicutes	Bacilli	Bacillales	Planococcaceae	Sporosarcina	Sporosarcina psychrophila
OTU1081	Bacteria	Firmicutes	Bacilli	Bacillales	Planococcaceae	Sporosarcina	Sporosarcina saromensis
OTU1082	Bacteria	Firmicutes	Bacilli	Bacillales	Planococcaceae	Ureibacillus	Ureibacillus thermosphaericus
OTU1083	Bacteria	Firmicutes	Bacilli	Bacillales	Planococcaceae	Viridibacillus	Viridibacillus arenosi
OTU1084	Bacteria	Firmicutes	Bacilli	Bacillales	Sporolactobacillaceae	Sporolactobacillus	Sporolactobacillus kofuensis
OTU1085	Bacteria	Firmicutes	Bacilli	Bacillales	Staphylococcaceae	Macrococcus	Macrococcus carouselicus
OTU1086	Bacteria	Firmicutes	Bacilli	Bacillales	Staphylococcaceae	Macrococcus	Macrococcus caseolyticus
OTU1089	Bacteria	Firmicutes	Bacilli	Bacillales	Staphylococcaceae	Staphylococcus	Staphylococcus pasteuri
OTU1090	Bacteria	Firmicutes	Bacilli	Bacillales	Staphylococcaceae	Staphylococcus	Staphylococcus saprophyticus
OTU1091	Bacteria	Firmicutes	Bacilli	Bacillales	Thermoactinomycetaceae	Laceyella	Laceyella putida
OTU1092	Bacteria	Firmicutes	Bacilli	Bacillales	Thermoactinomycetaceae	Laceyella	Laceyella sacchari
OTU1093	Bacteria	Firmicutes	Bacilli	Bacillales	Thermoactinomycetaceae	Mechercharimyces	Mechercharimyces mesophilus
OTU1094	Bacteria	Firmicutes	Bacilli	Bacillales	Thermoactinomycetaceae	Seinonella	Seinonella peptonophila
OTU1095	Bacteria	Firmicutes	Bacilli	Bacillales	Thermoactinomycetaceae	Thermoactinomyces	Thermoactinomyces intermedius
OTU1096	Bacteria	Firmicutes	Bacilli	Bacillales	Thermoactinomycetaceae	Thermoactinomyces	Thermoactinomyces vulgaris
OTU1097	Bacteria	Firmicutes	Bacilli	Bacillales	unclassified (derived from Bacillales)	Exiguobacterium	Exiguobacterium acetylicum
OTU1098	Bacteria	Firmicutes	Bacilli	Bacillales	unclassified (derived from Bacillales)	Exiguobacterium	Exiguobacterium aurantiacum
OTU1099	Bacteria	Firmicutes	Bacilli	Bacillales	unclassified (derived from Bacillales)	Exiguobacterium	Exiguobacterium sibiricum
OTU1100	Bacteria	Firmicutes	Bacilli	Bacillales	unclassified (derived from Bacillales)	Exiguobacterium	Exiguobacterium sp. AT1b
OTU1101	Bacteria	Firmicutes	Bacilli	Bacillales	unclassified (derived from Bacillales)	Exiguobacterium	Exiguobacterium sp. LP15
OTU1102	Bacteria	Firmicutes	Bacilli	Bacillales	unclassified (derived from Bacillales)	Exiguobacterium	Exiguobacterium sp. LY3
OTU1103	Bacteria	Firmicutes	Bacilli	Bacillales	unclassified (derived from Bacillales)	Exiguobacterium	Exiguobacterium undae
OTU1104	Bacteria	Firmicutes	Bacilli	Bacillales	unclassified (derived from Bacillales)	Gemella	Gemella haemolysans
OTU1106	Bacteria	Firmicutes	Bacilli	Lactobacillales	Aerococcaceae	Abiotrophia	Abiotrophia defectiva
OTU1108	Bacteria	Firmicutes	Bacilli	Lactobacillales	Aerococcaceae	Aerococcus	Aerococcus sanguinicola
OTU1109	Bacteria	Firmicutes	Bacilli	Lactobacillales	Carnobacteriaceae	Alkalibacterium	Alkalibacterium sp. NP13
OTU1112	Bacteria	Firmicutes	Bacilli	Lactobacillales	Carnobacteriaceae	Carnobacterium	Carnobacterium maltaromaticum
OTU1113	Bacteria	Firmicutes	Bacilli	Lactobacillales	Carnobacteriaceae	Carnobacterium	Carnobacterium sp. St2
OTU1114	Bacteria	Firmicutes	Bacilli	Lactobacillales	Carnobacteriaceae	Granulicatella	Granulicatella adiacens
OTU1115	Bacteria	Firmicutes	Bacilli	Lactobacillales	Carnobacteriaceae	Granulicatella	Granulicatella elegans
OTU1116	Bacteria	Firmicutes	Bacilli	Lactobacillales	Carnobacteriaceae	Trichococcus	Trichococcus palustris
OTU1117	Bacteria	Firmicutes	Bacilli	Lactobacillales	Carnobacteriaceae	Trichococcus	Trichococcus pasteurii
OTU1118	Bacteria	Firmicutes	Bacilli	Lactobacillales	Enterococcaceae	Enterococcus	Enterococcus casseliflavus
OTU1119	Bacteria	Firmicutes	Bacilli	Lactobacillales	Enterococcaceae	Enterococcus	Enterococcus cecorum
OTU1120	Bacteria	Firmicutes	Bacilli	Lactobacillales	Enterococcaceae	Enterococcus	Enterococcus durans
OTU1122	Bacteria	Firmicutes	Bacilli	Lactobacillales	Enterococcaceae	Enterococcus	Enterococcus faecium
OTU1123	Bacteria	Firmicutes	Bacilli	Lactobacillales	Enterococcaceae	Enterococcus	Enterococcus italicus
OTU1124	Bacteria	Firmicutes	Bacilli	Lactobacillales	Enterococcaceae	Enterococcus	Enterococcus pseudoavium
OTU1125	Bacteria	Firmicutes	Bacilli	Lactobacillales	Enterococcaceae	Enterococcus	Enterococcus silesiacus
OTU1126	Bacteria	Firmicutes	Bacilli	Lactobacillales	Enterococcaceae	Enterococcus	Enterococcus sulfureus
OTU1127	Bacteria	Firmicutes	Bacilli	Lactobacillales	Enterococcaceae	Enterococcus	Enterococcus thailandicus
OTU1128	Bacteria	Firmicutes	Bacilli	Lactobacillales	Enterococcaceae	Tetragenococcus	Tetragenococcus halophilus
OTU1129	Bacteria	Firmicutes	Bacilli	Lactobacillales	Enterococcaceae	Vagococcus	Vagococcus carniphilus
OTU1130	Bacteria	Firmicutes	Bacilli	Lactobacillales	Enterococcaceae	Vagococcus	Vagococcus fluvialis
OTU1131	Bacteria	Firmicutes	Bacilli	Lactobacillales	Enterococcaceae	Vagococcus	Vagococcus salmoninarum
OTU1132	Bacteria	Firmicutes	Bacilli	Lactobacillales	Enterococcaceae	Vagococcus	Vagococcus teuberi
OTU1134	Bacteria	Firmicutes	Bacilli	Lactobacillales	Lactobacillaceae	Lactobacillus	Lactobacillus amylotrophicus
OTU1136	Bacteria	Firmicutes	Bacilli	Lactobacillales	Lactobacillaceae	Lactobacillus	Lactobacillus casei
OTU1137	Bacteria	Firmicutes	Bacilli	Lactobacillales	Lactobacillaceae	Lactobacillus	Lactobacillus crispatus
OTU1139	Bacteria	Firmicutes	Bacilli	Lactobacillales	Lactobacillaceae	Lactobacillus	Lactobacillus gasseri
OTU1140	Bacteria	Firmicutes	Bacilli	Lactobacillales	Lactobacillaceae	Lactobacillus	Lactobacillus hamsteri
OTU1142	Bacteria	Firmicutes	Bacilli	Lactobacillales	Lactobacillaceae	Lactobacillus	Lactobacillus intestinalis
OTU1143	Bacteria	Firmicutes	Bacilli	Lactobacillales	Lactobacillaceae	Lactobacillus	Lactobacillus jensenii
OTU1144	Bacteria	Firmicutes	Bacilli	Lactobacillales	Lactobacillaceae	Lactobacillus	Lactobacillus johnsonii
OTU1146	Bacteria	Firmicutes	Bacilli	Lactobacillales	Lactobacillaceae	Lactobacillus	Lactobacillus letivazi
OTU1147	Bacteria	Firmicutes	Bacilli	Lactobacillales	Lactobacillaceae	Lactobacillus	Lactobacillus mali
OTU1148	Bacteria	Firmicutes	Bacilli	Lactobacillales	Lactobacillaceae	Lactobacillus	Lactobacillus mindensis
OTU1152	Bacteria	Firmicutes	Bacilli	Lactobacillales	Lactobacillaceae	Lactobacillus	Lactobacillus saerimneri
OTU1153	Bacteria	Firmicutes	Bacilli	Lactobacillales	Lactobacillaceae	Lactobacillus	Lactobacillus salivarius
OTU1154	Bacteria	Firmicutes	Bacilli	Lactobacillales	Lactobacillaceae	Lactobacillus	Lactobacillus sharpeae
OTU1156	Bacteria	Firmicutes	Bacilli	Lactobacillales	Lactobacillaceae	Paralactobacillus	Paralactobacillus selangorensis
OTU1157	Bacteria	Firmicutes	Bacilli	Lactobacillales	Lactobacillaceae	Pediococcus	Pediococcus acidilactici
OTU1158	Bacteria	Firmicutes	Bacilli	Lactobacillales	Lactobacillaceae	Pediococcus	Pediococcus cellicola
OTU1159	Bacteria	Firmicutes	Bacilli	Lactobacillales	Lactobacillaceae	Pediococcus	Pediococcus ethanolidurans
OTU1160	Bacteria	Firmicutes	Bacilli	Lactobacillales	Leuconostocaceae	Leuconostoc	Leuconostoc gelidum
OTU1162	Bacteria	Firmicutes	Bacilli	Lactobacillales	Leuconostocaceae	Leuconostoc	Leuconostoc lactis
OTU1164	Bacteria	Firmicutes	Bacilli	Lactobacillales	Leuconostocaceae	Oenococcus	Oenococcus oeni
OTU1165	Bacteria	Firmicutes	Bacilli	Lactobacillales	Leuconostocaceae	Weissella	Weissella cibaria
OTU1166	Bacteria	Firmicutes	Bacilli	Lactobacillales	Leuconostocaceae	Weissella	Weissella paramesenteroides
OTU1167	Bacteria	Firmicutes	Bacilli	Lactobacillales	Streptococcaceae	Lactococcus	Lactococcus garvieae
OTU1168	Bacteria	Firmicutes	Bacilli	Lactobacillales	Streptococcaceae	Lactococcus	Lactococcus lactis
OTU1169	Bacteria	Firmicutes	Bacilli	Lactobacillales	Streptococcaceae	Streptococcus	Streptococcus cristatus
OTU1170	Bacteria	Firmicutes	Bacilli	Lactobacillales	Streptococcaceae	Streptococcus	Streptococcus dysgalactiae
OTU1171	Bacteria	Firmicutes	Bacilli	Lactobacillales	Streptococcaceae	Streptococcus	Streptococcus equi
OTU1172	Bacteria	Firmicutes	Bacilli	Lactobacillales	Streptococcaceae	Streptococcus	Streptococcus mutans
OTU1176	Bacteria	Firmicutes	Clostridia	Clostridiales	Clostridiaceae	Alkaliphilus	Alkaliphilus metalliredigens
OTU1177	Bacteria	Firmicutes	Clostridia	Clostridiales	Clostridiaceae	Alkaliphilus	Alkaliphilus oremlandii
OTU1178	Bacteria	Firmicutes	Clostridia	Clostridiales	Clostridiaceae	Alkaliphilus	Alkaliphilus transvaalensis
OTU1179	Bacteria	Firmicutes	Clostridia	Clostridiales	Clostridiaceae	Butyricicoccus	Butyricicoccus pullicaecorum
OTU1180	Bacteria	Firmicutes	Clostridia	Clostridiales	Clostridiaceae	Caloramator	Caloramator fervidus
OTU1181	Bacteria	Firmicutes	Clostridia	Clostridiales	Clostridiaceae	Clostridium	Clostridium acetobutylicum
OTU1182	Bacteria	Firmicutes	Clostridia	Clostridiales	Clostridiaceae	Clostridium	Clostridium aldrichii
OTU1183	Bacteria	Firmicutes	Clostridia	Clostridiales	Clostridiaceae	Clostridium	Clostridium aminobutyricum
OTU1184	Bacteria	Firmicutes	Clostridia	Clostridiales	Clostridiaceae	Clostridium	Clostridium aminophilum
OTU1185	Bacteria	Firmicutes	Clostridia	Clostridiales	Clostridiaceae	Clostridium	Clostridium argentinense
OTU1186	Bacteria	Firmicutes	Clostridia	Clostridiales	Clostridiaceae	Clostridium	Clostridium asparagiforme
OTU1187	Bacteria	Firmicutes	Clostridia	Clostridiales	Clostridiaceae	Clostridium	Clostridium baratii
OTU1188	Bacteria	Firmicutes	Clostridia	Clostridiales	Clostridiaceae	Clostridium	Clostridium beijerinckii
OTU1189	Bacteria	Firmicutes	Clostridia	Clostridiales	Clostridiaceae	Clostridium	Clostridium bifermentans
OTU1190	Bacteria	Firmicutes	Clostridia	Clostridiales	Clostridiaceae	Clostridium	Clostridium bolteae
OTU1191	Bacteria	Firmicutes	Clostridia	Clostridiales	Clostridiaceae	Clostridium	Clostridium botulinum
OTU1193	Bacteria	Firmicutes	Clostridia	Clostridiales	Clostridiaceae	Clostridium	Clostridium butyricum
OTU1194	Bacteria	Firmicutes	Clostridia	Clostridiales	Clostridiaceae	Clostridium	Clostridium cadaveris
OTU1195	Bacteria	Firmicutes	Clostridia	Clostridiales	Clostridiaceae	Clostridium	Clostridium carnis
OTU1196	Bacteria	Firmicutes	Clostridia	Clostridiales	Clostridiaceae	Clostridium	Clostridium celatum
OTU1197	Bacteria	Firmicutes	Clostridia	Clostridiales	Clostridiaceae	Clostridium	Clostridium cellobioparum
OTU1198	Bacteria	Firmicutes	Clostridia	Clostridiales	Clostridiaceae	Clostridium	Clostridium cellulolyticum
OTU1199	Bacteria	Firmicutes	Clostridia	Clostridiales	Clostridiaceae	Clostridium	Clostridium cellulovorans
OTU1200	Bacteria	Firmicutes	Clostridia	Clostridiales	Clostridiaceae	Clostridium	Clostridium chauvoei
OTU1201	Bacteria	Firmicutes	Clostridia	Clostridiales	Clostridiaceae	Clostridium	Clostridium clariflavum
OTU1202	Bacteria	Firmicutes	Clostridia	Clostridiales	Clostridiaceae	Clostridium	Clostridium clostridioforme
OTU1203	Bacteria	Firmicutes	Clostridia	Clostridiales	Clostridiaceae	Clostridium	Clostridium cochlearium
OTU1204	Bacteria	Firmicutes	Clostridia	Clostridiales	Clostridiaceae	Clostridium	Clostridium cylindrosporum
OTU1205	Bacteria	Firmicutes	Clostridia	Clostridiales	Clostridiaceae	Clostridium	Clostridium difficile
OTU1206	Bacteria	Firmicutes	Clostridia	Clostridiales	Clostridiaceae	Clostridium	Clostridium diolis
OTU1207	Bacteria	Firmicutes	Clostridia	Clostridiales	Clostridiaceae	Clostridium	Clostridium disporicum
OTU1208	Bacteria	Firmicutes	Clostridia	Clostridiales	Clostridiaceae	Clostridium	Clostridium drakei
OTU1209	Bacteria	Firmicutes	Clostridia	Clostridiales	Clostridiaceae	Clostridium	Clostridium estertheticum
OTU1210	Bacteria	Firmicutes	Clostridia	Clostridiales	Clostridiaceae	Clostridium	Clostridium formicaceticum
OTU1211	Bacteria	Firmicutes	Clostridia	Clostridiales	Clostridiaceae	Clostridium	Clostridium glycolicum
OTU1212	Bacteria	Firmicutes	Clostridia	Clostridiales	Clostridiaceae	Clostridium	Clostridium haemolyticum
OTU1213	Bacteria	Firmicutes	Clostridia	Clostridiales	Clostridiaceae	Clostridium	Clostridium hathewayi
OTU1214	Bacteria	Firmicutes	Clostridia	Clostridiales	Clostridiaceae	Clostridium	Clostridium hiranonis
OTU1215	Bacteria	Firmicutes	Clostridia	Clostridiales	Clostridiaceae	Clostridium	Clostridium hylemonae
OTU1216	Bacteria	Firmicutes	Clostridia	Clostridiales	Clostridiaceae	Clostridium	Clostridium indolis
OTU1217	Bacteria	Firmicutes	Clostridia	Clostridiales	Clostridiaceae	Clostridium	Clostridium limosum
OTU1218	Bacteria	Firmicutes	Clostridia	Clostridiales	Clostridiaceae	Clostridium	Clostridium lituseburense
OTU1219	Bacteria	Firmicutes	Clostridia	Clostridiales	Clostridiaceae	Clostridium	Clostridium longisporum
OTU1220	Bacteria	Firmicutes	Clostridia	Clostridiales	Clostridiaceae	Clostridium	Clostridium magnum
OTU1221	Bacteria	Firmicutes	Clostridia	Clostridiales	Clostridiaceae	Clostridium	Clostridium novyi
OTU1222	Bacteria	Firmicutes	Clostridia	Clostridiales	Clostridiaceae	Clostridium	Clostridium paradoxum
OTU1224	Bacteria	Firmicutes	Clostridia	Clostridiales	Clostridiaceae	Clostridium	Clostridium pasteurianum
OTU1225	Bacteria	Firmicutes	Clostridia	Clostridiales	Clostridiaceae	Clostridium	Clostridium perfringens
OTU1226	Bacteria	Firmicutes	Clostridia	Clostridiales	Clostridiaceae	Clostridium	Clostridium phytofermentans
OTU1227	Bacteria	Firmicutes	Clostridia	Clostridiales	Clostridiaceae	Clostridium	Clostridium polysaccharolyticum
OTU1228	Bacteria	Firmicutes	Clostridia	Clostridiales	Clostridiaceae	Clostridium	Clostridium propionicum
OTU1229	Bacteria	Firmicutes	Clostridia	Clostridiales	Clostridiaceae	Clostridium	Clostridium roseum
OTU1230	Bacteria	Firmicutes	Clostridia	Clostridiales	Clostridiaceae	Clostridium	Clostridium saccharobutylicum
OTU1231	Bacteria	Firmicutes	Clostridia	Clostridiales	Clostridiaceae	Clostridium	Clostridium sardiniense
OTU1232	Bacteria	Firmicutes	Clostridia	Clostridiales	Clostridiaceae	Clostridium	Clostridium sartagoforme
OTU1233	Bacteria	Firmicutes	Clostridia	Clostridiales	Clostridiaceae	Clostridium	Clostridium scindens
OTU1234	Bacteria	Firmicutes	Clostridia	Clostridiales	Clostridiaceae	Clostridium	Clostridium septicum
OTU1235	Bacteria	Firmicutes	Clostridia	Clostridiales	Clostridiaceae	Clostridium	Clostridium sordellii
OTU1237	Bacteria	Firmicutes	Clostridia	Clostridiales	Clostridiaceae	Clostridium	Clostridium sp. CA6
OTU1238	Bacteria	Firmicutes	Clostridia	Clostridiales	Clostridiaceae	Clostridium	Clostridium sp. CYP5
OTU1239	Bacteria	Firmicutes	Clostridia	Clostridiales	Clostridiaceae	Clostridium	Clostridium sp. enrichment culture clone 7-25
OTU1240	Bacteria	Firmicutes	Clostridia	Clostridiales	Clostridiaceae	Clostridium	Clostridium sp. Kas107-1
OTU1241	Bacteria	Firmicutes	Clostridia	Clostridiales	Clostridiaceae	Clostridium	Clostridium sp. Kas107-2
OTU1242	Bacteria	Firmicutes	Clostridia	Clostridiales	Clostridiaceae	Clostridium	Clostridium sp. MK11
OTU1243	Bacteria	Firmicutes	Clostridia	Clostridiales	Clostridiaceae	Clostridium	Clostridium sp. MK12
OTU1244	Bacteria	Firmicutes	Clostridia	Clostridiales	Clostridiaceae	Clostridium	Clostridium sp. MLG480
OTU1245	Bacteria	Firmicutes	Clostridia	Clostridiales	Clostridiaceae	Clostridium	Clostridium sp. Sukashi-1
OTU1246	Bacteria	Firmicutes	Clostridia	Clostridiales	Clostridiaceae	Clostridium	Clostridium sphenoides
OTU1247	Bacteria	Firmicutes	Clostridia	Clostridiales	Clostridiaceae	Clostridium	Clostridium sporogenes
OTU1248	Bacteria	Firmicutes	Clostridia	Clostridiales	Clostridiaceae	Clostridium	Clostridium stercorarium
OTU1249	Bacteria	Firmicutes	Clostridia	Clostridiales	Clostridiaceae	Clostridium	Clostridium sticklandii
OTU1250	Bacteria	Firmicutes	Clostridia	Clostridiales	Clostridiaceae	Clostridium	Clostridium straminisolvens
OTU1251	Bacteria	Firmicutes	Clostridia	Clostridiales	Clostridiaceae	Clostridium	Clostridium subterminale
OTU1252	Bacteria	Firmicutes	Clostridia	Clostridiales	Clostridiaceae	Clostridium	Clostridium symbiosum
OTU1253	Bacteria	Firmicutes	Clostridia	Clostridiales	Clostridiaceae	Clostridium	Clostridium taeniosporum
OTU1254	Bacteria	Firmicutes	Clostridia	Clostridiales	Clostridiaceae	Clostridium	Clostridium tertium
OTU1255	Bacteria	Firmicutes	Clostridia	Clostridiales	Clostridiaceae	Clostridium	Clostridium tetani
OTU1256	Bacteria	Firmicutes	Clostridia	Clostridiales	Clostridiaceae	Clostridium	Clostridium tetanomorphum
OTU1257	Bacteria	Firmicutes	Clostridia	Clostridiales	Clostridiaceae	Clostridium	Clostridium thermocellum
OTU1259	Bacteria	Firmicutes	Clostridia	Clostridiales	Clostridiaceae	Clostridium	Clostridium tyrobutyricum
OTU1260	Bacteria	Firmicutes	Clostridia	Clostridiales	Clostridiaceae	Clostridium	Clostridium ultunense
OTU1261	Bacteria	Firmicutes	Clostridia	Clostridiales	Clostridiaceae	Clostridium	Clostridium xylanolyticum
OTU1262	Bacteria	Firmicutes	Clostridia	Clostridiales	Clostridiaceae	Clostridium	uncultured Clostridium sp.
OTU1263	Bacteria	Firmicutes	Clostridia	Clostridiales	Clostridiaceae	Oxobacter	Oxobacter pfennigii
OTU1264	Bacteria	Firmicutes	Clostridia	Clostridiales	Clostridiaceae	Sarcina	Sarcina ventriculi
OTU1265	Bacteria	Firmicutes	Clostridia	Clostridiales	Clostridiaceae	Tepidimicrobium	Tepidimicrobium ferriphilum
OTU1267	Bacteria	Firmicutes	Clostridia	Clostridiales	Clostridiales Family XI. Incertae Sedis	Anaerococcus	Anaerococcus prevotii
OTU1270	Bacteria	Firmicutes	Clostridia	Clostridiales	Clostridiales Family XI. Incertae Sedis	Finegoldia	Finegoldia magna
OTU1271	Bacteria	Firmicutes	Clostridia	Clostridiales	Clostridiales Family XI. Incertae Sedis	Helcococcus	Helcococcus kunzii
OTU1273	Bacteria	Firmicutes	Clostridia	Clostridiales	Clostridiales Family XI. Incertae Sedis	Sporanaerobacter	Sporanaerobacter acetigenes
OTU1274	Bacteria	Firmicutes	Clostridia	Clostridiales	Clostridiales Family XI. Incertae Sedis	Tissierella	Tissierella creatinophila
OTU1275	Bacteria	Firmicutes	Clostridia	Clostridiales	Clostridiales Family XI. Incertae Sedis	Tissierella	Tissierella praeacuta
OTU1276	Bacteria	Firmicutes	Clostridia	Clostridiales	Clostridiales Family XI. Incertae Sedis	Tissierella	Tissierella sp. LBN 291
OTU1277	Bacteria	Firmicutes	Clostridia	Clostridiales	Clostridiales Family XI. Incertae Sedis	Tissierella	Tissierella sp. LBN 292
OTU1279	Bacteria	Firmicutes	Clostridia	Clostridiales	Clostridiales Family XII. Incertae Sedis	Fusibacter	Fusibacter paucivorans
OTU1280	Bacteria	Firmicutes	Clostridia	Clostridiales	Clostridiales Family XIV. Incertae Sedis	Anaerobranca	Anaerobranca gottschalkii
OTU1281	Bacteria	Firmicutes	Clostridia	Clostridiales	Clostridiales Family XVII. Incertae Sedis	Thermaerobacter	Thermaerobacter marianensis
OTU1282	Bacteria	Firmicutes	Clostridia	Clostridiales	Clostridiales Family XVIII. Incertae Sedis	Symbiobacterium	Symbiobacterium thermophilum
OTU1283	Bacteria	Firmicutes	Clostridia	Clostridiales	Eubacteriaceae	Acetobacterium	Acetobacterium psammolithicum
OTU1284	Bacteria	Firmicutes	Clostridia	Clostridiales	Eubacteriaceae	Acetobacterium	Acetobacterium woodii
OTU1285	Bacteria	Firmicutes	Clostridia	Clostridiales	Eubacteriaceae	Anaerofustis	Anaerofustis stercorihominis
OTU1286	Bacteria	Firmicutes	Clostridia	Clostridiales	Eubacteriaceae	Eubacterium	Eubacterium acidaminophilum
OTU1287	Bacteria	Firmicutes	Clostridia	Clostridiales	Eubacteriaceae	Eubacterium	Eubacterium barkeri
OTU1288	Bacteria	Firmicutes	Clostridia	Clostridiales	Eubacteriaceae	Eubacterium	Eubacterium cellulosolvens
OTU1289	Bacteria	Firmicutes	Clostridia	Clostridiales	Eubacteriaceae	Eubacterium	Eubacterium coprostanoligenes
OTU1290	Bacteria	Firmicutes	Clostridia	Clostridiales	Eubacteriaceae	Eubacterium	Eubacterium eligens
OTU1291	Bacteria	Firmicutes	Clostridia	Clostridiales	Eubacteriaceae	Eubacterium	Eubacterium limosum
OTU1292	Bacteria	Firmicutes	Clostridia	Clostridiales	Eubacteriaceae	Eubacterium	Eubacterium oxidoreducens
OTU1293	Bacteria	Firmicutes	Clostridia	Clostridiales	Eubacteriaceae	Eubacterium	Eubacterium ramulus
OTU1294	Bacteria	Firmicutes	Clostridia	Clostridiales	Eubacteriaceae	Eubacterium	Eubacterium rectale
OTU1295	Bacteria	Firmicutes	Clostridia	Clostridiales	Eubacteriaceae	Eubacterium	Eubacterium ruminantium
OTU1296	Bacteria	Firmicutes	Clostridia	Clostridiales	Eubacteriaceae	Eubacterium	Eubacterium saphenum
OTU1297	Bacteria	Firmicutes	Clostridia	Clostridiales	Eubacteriaceae	Eubacterium	Eubacterium siraeum
OTU1298	Bacteria	Firmicutes	Clostridia	Clostridiales	Eubacteriaceae	Eubacterium	Eubacterium sp. WAL 14571
OTU1300	Bacteria	Firmicutes	Clostridia	Clostridiales	Eubacteriaceae	Eubacterium	Eubacterium sp. WAL 18692
OTU1301	Bacteria	Firmicutes	Clostridia	Clostridiales	Eubacteriaceae	Eubacterium	Eubacterium ventriosum
OTU1302	Bacteria	Firmicutes	Clostridia	Clostridiales	Heliobacteriaceae	Heliobacillus	Heliobacillus mobilis
OTU1303	Bacteria	Firmicutes	Clostridia	Clostridiales	Heliobacteriaceae	Heliobacterium	Heliobacterium chlorum
OTU1304	Bacteria	Firmicutes	Clostridia	Clostridiales	Heliobacteriaceae	Heliobacterium	Heliobacterium gestii
OTU1305	Bacteria	Firmicutes	Clostridia	Clostridiales	Heliobacteriaceae	Heliobacterium	Heliobacterium modesticaldum
OTU1306	Bacteria	Firmicutes	Clostridia	Clostridiales	Lachnospiraceae	Acetitomaculum	Acetitomaculum ruminis
OTU1307	Bacteria	Firmicutes	Clostridia	Clostridiales	Lachnospiraceae	Anaerostipes	Anaerostipes caccae
OTU1308	Bacteria	Firmicutes	Clostridia	Clostridiales	Lachnospiraceae	Butyrivibrio	Butyrivibrio crossotus
OTU1309	Bacteria	Firmicutes	Clostridia	Clostridiales	Lachnospiraceae	Butyrivibrio	Butyrivibrio fibrisolvens
OTU1310	Bacteria	Firmicutes	Clostridia	Clostridiales	Lachnospiraceae	Cellulosilyticum	Cellulosilyticum ruminicola
OTU1311	Bacteria	Firmicutes	Clostridia	Clostridiales	Lachnospiraceae	Dorea	Dorea formicigenerans
OTU1312	Bacteria	Firmicutes	Clostridia	Clostridiales	Lachnospiraceae	Hespellia	Hespellia porcina
OTU1313	Bacteria	Firmicutes	Clostridia	Clostridiales	Lachnospiraceae	Hespellia	Hespellia stercorisuis
OTU1314	Bacteria	Firmicutes	Clostridia	Clostridiales	Lachnospiraceae	Lachnospira	Lachnospira multipara
OTU1315	Bacteria	Firmicutes	Clostridia	Clostridiales	Lachnospiraceae	Oribacterium	Oribacterium sinus
OTU1316	Bacteria	Firmicutes	Clostridia	Clostridiales	Lachnospiraceae	Robinsoniella	Robinsoniella peoriensis
OTU1317	Bacteria	Firmicutes	Clostridia	Clostridiales	Lachnospiraceae	Roseburia	Roseburia cecicola
OTU1318	Bacteria	Firmicutes	Clostridia	Clostridiales	Lachnospiraceae	Roseburia	Roseburia faecis
OTU1319	Bacteria	Firmicutes	Clostridia	Clostridiales	Lachnospiraceae	Roseburia	Roseburia intestinalis
OTU1320	Bacteria	Firmicutes	Clostridia	Clostridiales	Lachnospiraceae	Shuttleworthia	Shuttleworthia satelles
OTU1322	Bacteria	Firmicutes	Clostridia	Clostridiales	Lachnospiraceae	unclassified (derived from Lachnospiraceae)	Marvinbryantia formatexigens
OTU1323	Bacteria	Firmicutes	Clostridia	Clostridiales	Peptococcaceae	Candidatus Desulforudis	Candidatus Desulforudis audaxviator
OTU1324	Bacteria	Firmicutes	Clostridia	Clostridiales	Peptococcaceae	Dehalobacter	Dehalobacter restrictus
OTU1325	Bacteria	Firmicutes	Clostridia	Clostridiales	Peptococcaceae	Dehalobacter	Dehalobacter sp. MS
OTU1327	Bacteria	Firmicutes	Clostridia	Clostridiales	Peptococcaceae	Desulfitobacterium	Desulfitibacter alkalitolerans
OTU1328	Bacteria	Firmicutes	Clostridia	Clostridiales	Peptococcaceae	Desulfitobacterium	Desulfitobacterium dichloroeliminans
OTU1329	Bacteria	Firmicutes	Clostridia	Clostridiales	Peptococcaceae	Desulfitobacterium	Desulfitobacterium hafniense
OTU1330	Bacteria	Firmicutes	Clostridia	Clostridiales	Peptococcaceae	Desulfosporosinus	Desulfosporosinus meridiei
OTU1331	Bacteria	Firmicutes	Clostridia	Clostridiales	Peptococcaceae	Desulfosporosinus	Desulfosporosinus orientis
OTU1332	Bacteria	Firmicutes	Clostridia	Clostridiales	Peptococcaceae	Desulfosporosinus	Desulfosporosinus sp. DB
OTU1333	Bacteria	Firmicutes	Clostridia	Clostridiales	Peptococcaceae	Desulfosporosinus	Desulfosporosinus sp. Y5
OTU1334	Bacteria	Firmicutes	Clostridia	Clostridiales	Peptococcaceae	Desulfotomaculum	Desulfotomaculum acetoxidans
OTU1335	Bacteria	Firmicutes	Clostridia	Clostridiales	Peptococcaceae	Desulfotomaculum	Desulfotomaculum aeronauticum
OTU1336	Bacteria	Firmicutes	Clostridia	Clostridiales	Peptococcaceae	Desulfotomaculum	Desulfotomaculum geothermicum
OTU1337	Bacteria	Firmicutes	Clostridia	Clostridiales	Peptococcaceae	Desulfotomaculum	Desulfotomaculum indicum
OTU1338	Bacteria	Firmicutes	Clostridia	Clostridiales	Peptococcaceae	Desulfotomaculum	Desulfotomaculum luciae
OTU1339	Bacteria	Firmicutes	Clostridia	Clostridiales	Peptococcaceae	Desulfotomaculum	Desulfotomaculum nigrificans
OTU1340	Bacteria	Firmicutes	Clostridia	Clostridiales	Peptococcaceae	Desulfotomaculum	Desulfotomaculum putei
OTU1341	Bacteria	Firmicutes	Clostridia	Clostridiales	Peptococcaceae	Desulfotomaculum	Desulfotomaculum reducens
OTU1342	Bacteria	Firmicutes	Clostridia	Clostridiales	Peptococcaceae	Desulfotomaculum	Desulfotomaculum ruminis
OTU1343	Bacteria	Firmicutes	Clostridia	Clostridiales	Peptococcaceae	Desulfotomaculum	Desulfotomaculum sapomandens
OTU1344	Bacteria	Firmicutes	Clostridia	Clostridiales	Peptococcaceae	Desulfotomaculum	Desulfotomaculum sp. Lac2
OTU1345	Bacteria	Firmicutes	Clostridia	Clostridiales	Peptococcaceae	Desulfotomaculum	Desulfotomaculum sp. MPNeg1
OTU1346	Bacteria	Firmicutes	Clostridia	Clostridiales	Peptococcaceae	Desulfotomaculum	Desulfotomaculum sp. Ox39
OTU1347	Bacteria	Firmicutes	Clostridia	Clostridiales	Peptococcaceae	Desulfotomaculum	Desulfotomaculum thermosapovorans
OTU1348	Bacteria	Firmicutes	Clostridia	Clostridiales	Peptococcaceae	Pelotomaculum	Pelotomaculum propionicicum
OTU1350	Bacteria	Firmicutes	Clostridia	Clostridiales	Peptococcaceae	Pelotomaculum	Pelotomaculum thermopropionicum
OTU1351	Bacteria	Firmicutes	Clostridia	Clostridiales	Peptococcaceae	Peptococcus	Peptococcus niger
OTU1352	Bacteria	Firmicutes	Clostridia	Clostridiales	Peptococcaceae	Thermincola	Thermincola potens
OTU1353	Bacteria	Firmicutes	Clostridia	Clostridiales	Peptococcaceae	unclassified (derived from Peptococcaceae)	anaerobic bacterium EtOH8
OTU1354	Bacteria	Firmicutes	Clostridia	Clostridiales	Peptococcaceae	unclassified (derived from Peptococcaceae)	anaerobic bacterium sk.prop8
OTU1355	Bacteria	Firmicutes	Clostridia	Clostridiales	Peptostreptococcaceae	Peptostreptococcus	Peptostreptococcus anaerobius
OTU1357	Bacteria	Firmicutes	Clostridia	Clostridiales	Ruminococcaceae	Anaerotruncus	Anaerotruncus colihominis
OTU1358	Bacteria	Firmicutes	Clostridia	Clostridiales	Ruminococcaceae	Ethanoligenens	Ethanoligenens harbinense
OTU1359	Bacteria	Firmicutes	Clostridia	Clostridiales	Ruminococcaceae	Faecalibacterium	Faecalibacterium prausnitzii
OTU1360	Bacteria	Firmicutes	Clostridia	Clostridiales	Ruminococcaceae	Ruminococcus	Ruminococcus albus
OTU1361	Bacteria	Firmicutes	Clostridia	Clostridiales	Ruminococcaceae	Ruminococcus	Ruminococcus bromii
OTU1363	Bacteria	Firmicutes	Clostridia	Clostridiales	Ruminococcaceae	Ruminococcus	Ruminococcus flavefaciens
OTU1364	Bacteria	Firmicutes	Clostridia	Clostridiales	Ruminococcaceae	Ruminococcus	Ruminococcus gnavus
OTU1365	Bacteria	Firmicutes	Clostridia	Clostridiales	Ruminococcaceae	Ruminococcus	Ruminococcus sp. 18P13
OTU1366	Bacteria	Firmicutes	Clostridia	Clostridiales	Ruminococcaceae	Ruminococcus	Ruminococcus sp. 5_1_39BFAA
OTU1367	Bacteria	Firmicutes	Clostridia	Clostridiales	Ruminococcaceae	Ruminococcus	Ruminococcus torques
OTU1368	Bacteria	Firmicutes	Clostridia	Clostridiales	Ruminococcaceae	Subdoligranulum	Subdoligranulum variabile
OTU1369	Bacteria	Firmicutes	Clostridia	Clostridiales	Ruminococcaceae	unclassified (derived from Ruminococcaceae)	Bacteroides cellulosolvens
OTU1370	Bacteria	Firmicutes	Clostridia	Clostridiales	Ruminococcaceae	unclassified (derived from Ruminococcaceae)	Ruminococcaceae bacterium D16
OTU1371	Bacteria	Firmicutes	Clostridia	Clostridiales	Syntrophomonadaceae	Dethiobacter	Dethiobacter alkaliphilus
OTU1372	Bacteria	Firmicutes	Clostridia	Clostridiales	Syntrophomonadaceae	Syntrophomonas	Syntrophomonas cellicola
OTU1373	Bacteria	Firmicutes	Clostridia	Clostridiales	Syntrophomonadaceae	Syntrophomonas	Syntrophomonas curvata
OTU1374	Bacteria	Firmicutes	Clostridia	Clostridiales	Syntrophomonadaceae	Syntrophomonas	Syntrophomonas erecta
OTU1375	Bacteria	Firmicutes	Clostridia	Clostridiales	Syntrophomonadaceae	Syntrophomonas	Syntrophomonas sapovorans
OTU1376	Bacteria	Firmicutes	Clostridia	Clostridiales	Syntrophomonadaceae	Syntrophomonas	Syntrophomonas wolfei
OTU1377	Bacteria	Firmicutes	Clostridia	Clostridiales	unclassified (derived from Clostridiales)	Blautia	Blautia coccoides
OTU1378	Bacteria	Firmicutes	Clostridia	Clostridiales	unclassified (derived from Clostridiales)	Blautia	Blautia hydrogenotrophica
OTU1379	Bacteria	Firmicutes	Clostridia	Clostridiales	unclassified (derived from Clostridiales)	Blautia	Blautia sp. Ser8
OTU1380	Bacteria	Firmicutes	Clostridia	Clostridiales	unclassified (derived from Clostridiales)	Epulopiscium	Epulopiscium sp.
OTU1381	Bacteria	Firmicutes	Clostridia	Clostridiales	unclassified (derived from Clostridiales)	Epulopiscium	Epulopiscium sp. 'N.t. morphotype B'
OTU1382	Bacteria	Firmicutes	Clostridia	Clostridiales	unclassified (derived from Clostridiales)	unclassified (derived from Clostridiales)	butyrate-producing bacterium ART55/1
OTU1383	Bacteria	Firmicutes	Clostridia	Clostridiales	unclassified (derived from Clostridiales)	unclassified (derived from Clostridiales)	butyrate-producing bacterium L2-50
OTU1384	Bacteria	Firmicutes	Clostridia	Clostridiales	unclassified (derived from Clostridiales)	unclassified (derived from Clostridiales)	butyrate-producing bacterium SL7/1
OTU1385	Bacteria	Firmicutes	Clostridia	Clostridiales	unclassified (derived from Clostridiales)	unclassified (derived from Clostridiales)	butyrate-producing bacterium SM4/1
OTU1386	Bacteria	Firmicutes	Clostridia	Clostridiales	unclassified (derived from Clostridiales)	unclassified (derived from Clostridiales)	butyrate-producing bacterium SS3/4
OTU1387	Bacteria	Firmicutes	Clostridia	Clostridiales	unclassified (derived from Clostridiales)	unclassified (derived from Clostridiales)	butyrate-producing bacterium SSC/2
OTU1388	Bacteria	Firmicutes	Clostridia	Clostridiales	unclassified (derived from Clostridiales)	unclassified (derived from Clostridiales)	Clostridiales bacterium 1_7_47FAA
OTU1389	Bacteria	Firmicutes	Clostridia	Halanaerobiales	Halanaerobiaceae	Halothermothrix	Halothermothrix orenii
OTU1390	Bacteria	Firmicutes	Clostridia	Natranaerobiales	Natranaerobiaceae	Natranaerobius	Natranaerobius thermophilus
OTU1391	Bacteria	Firmicutes	Clostridia	Thermoanaerobacterales	Thermoanaerobacteraceae	Moorella	Moorella thermoacetica
OTU1392	Bacteria	Firmicutes	Clostridia	Thermoanaerobacterales	Thermoanaerobacteraceae	Thermacetogenium	Thermacetogenium phaeum
OTU1393	Bacteria	Firmicutes	Clostridia	Thermoanaerobacterales	Thermoanaerobacteraceae	Thermoanaerobacter	Thermoanaerobacter ethanolicus
OTU1394	Bacteria	Firmicutes	Clostridia	Thermoanaerobacterales	Thermoanaerobacteraceae	Thermoanaerobacter	Thermoanaerobacter sp. X514
OTU1395	Bacteria	Firmicutes	Clostridia	Thermoanaerobacterales	Thermoanaerobacterales Family III. Incertae Sedis	Caldicellulosiruptor	Caldicellulosiruptor lactoaceticus
OTU1396	Bacteria	Firmicutes	Clostridia	Thermoanaerobacterales	Thermoanaerobacterales Family III. Incertae Sedis	Caldicellulosiruptor	Caldicellulosiruptor saccharolyticus
OTU1397	Bacteria	Firmicutes	Clostridia	Thermoanaerobacterales	Thermoanaerobacterales Family III. Incertae Sedis	Caldicellulosiruptor	Caldicellulosiruptor sp. Rt8B.4
OTU1398	Bacteria	Firmicutes	Clostridia	Thermoanaerobacterales	unclassified (derived from Thermoanaerobacterales)	unclassified (derived from Thermoanaerobacterales)	Clostridium thermoamylolyticum
OTU1399	Bacteria	Firmicutes	Erysipelotrichi	Erysipelotrichales	Erysipelotrichaceae	Bulleidia	Bulleidia extructa
OTU1400	Bacteria	Firmicutes	Erysipelotrichi	Erysipelotrichales	Erysipelotrichaceae	Erysipelothrix	Erysipelothrix rhusiopathiae
OTU1401	Bacteria	Firmicutes	Erysipelotrichi	Erysipelotrichales	Erysipelotrichaceae	Erysipelothrix	Erysipelothrix tonsillarum
OTU1402	Bacteria	Firmicutes	Erysipelotrichi	Erysipelotrichales	Erysipelotrichaceae	Holdemania	Holdemania filiformis
OTU1403	Bacteria	Firmicutes	Erysipelotrichi	Erysipelotrichales	Erysipelotrichaceae	unclassified (derived from Erysipelotrichaceae)	Clostridium cocleatum
OTU1404	Bacteria	Firmicutes	Erysipelotrichi	Erysipelotrichales	Erysipelotrichaceae	unclassified (derived from Erysipelotrichaceae)	Clostridium innocuum
OTU1405	Bacteria	Firmicutes	Erysipelotrichi	Erysipelotrichales	Erysipelotrichaceae	unclassified (derived from Erysipelotrichaceae)	Clostridium ramosum
OTU1406	Bacteria	Firmicutes	Erysipelotrichi	Erysipelotrichales	Erysipelotrichaceae	unclassified (derived from Erysipelotrichaceae)	Clostridium spiroforme
OTU1407	Bacteria	Firmicutes	Erysipelotrichi	Erysipelotrichales	Erysipelotrichaceae	unclassified (derived from Erysipelotrichaceae)	Eubacterium biforme
OTU1408	Bacteria	Firmicutes	Erysipelotrichi	Erysipelotrichales	Erysipelotrichaceae	unclassified (derived from Erysipelotrichaceae)	Streptococcus pleomorphus
OTU1409	Bacteria	Firmicutes	Negativicutes	Selenomonadales	Acidaminococcaceae	Acidaminococcus	Acidaminococcus fermentans
OTU1410	Bacteria	Firmicutes	Negativicutes	Selenomonadales	Acidaminococcaceae	Phascolarctobacterium	Phascolarctobacterium sp. YIT 12067
OTU1411	Bacteria	Firmicutes	Negativicutes	Selenomonadales	Veillonellaceae	Dialister	Dialister invisus
OTU1412	Bacteria	Firmicutes	Negativicutes	Selenomonadales	Veillonellaceae	Dialister	Dialister micraerophilus
OTU1413	Bacteria	Firmicutes	Negativicutes	Selenomonadales	Veillonellaceae	Dialister	Dialister pneumosintes
OTU1414	Bacteria	Firmicutes	Negativicutes	Selenomonadales	Veillonellaceae	Megamonas	Megamonas hypermegale
OTU1415	Bacteria	Firmicutes	Negativicutes	Selenomonadales	Veillonellaceae	Megasphaera	Megasphaera elsdenii
OTU1416	Bacteria	Firmicutes	Negativicutes	Selenomonadales	Veillonellaceae	Megasphaera	Megasphaera genomosp. type_1
OTU1417	Bacteria	Firmicutes	Negativicutes	Selenomonadales	Veillonellaceae	Megasphaera	Megasphaera micronuciformis
OTU1418	Bacteria	Firmicutes	Negativicutes	Selenomonadales	Veillonellaceae	Selenomonas	Selenomonas flueggei
OTU1419	Bacteria	Firmicutes	Negativicutes	Selenomonadales	Veillonellaceae	Selenomonas	Selenomonas ruminantium
OTU1420	Bacteria	Firmicutes	Negativicutes	Selenomonadales	Veillonellaceae	Selenomonas	Selenomonas sputigena
OTU1421	Bacteria	Firmicutes	Negativicutes	Selenomonadales	Veillonellaceae	Sporomusa	Sporomusa ovata
OTU1422	Bacteria	Firmicutes	Negativicutes	Selenomonadales	Veillonellaceae	Sporomusa	Sporomusa termitida
OTU1423	Bacteria	Firmicutes	Negativicutes	Selenomonadales	Veillonellaceae	Thermosinus	Thermosinus carboxydivorans
OTU1424	Bacteria	Firmicutes	Negativicutes	Selenomonadales	Veillonellaceae	Veillonella	Veillonella atypica
OTU1425	Bacteria	Firmicutes	Negativicutes	Selenomonadales	Veillonellaceae	Veillonella	Veillonella criceti
OTU1426	Bacteria	Firmicutes	Negativicutes	Selenomonadales	Veillonellaceae	Veillonella	Veillonella dispar
OTU1427	Bacteria	Firmicutes	Negativicutes	Selenomonadales	Veillonellaceae	Veillonella	Veillonella montpellierensis
OTU1429	Bacteria	Firmicutes	Negativicutes	Selenomonadales	Veillonellaceae	Veillonella	Veillonella ratti
OTU1430	Bacteria	Firmicutes	unclassified (derived from Firmicutes)	unclassified (derived from Firmicutes)	unclassified (derived from Firmicutes)	unclassified (derived from Firmicutes)	uncultured Firmicutes bacterium
OTU1431	Bacteria	Fusobacteria	Fusobacteria (class)	Fusobacteriales	Fusobacteriaceae	Fusobacterium	Fusobacterium equinum
OTU1432	Bacteria	Fusobacteria	Fusobacteria (class)	Fusobacteriales	Fusobacteriaceae	Fusobacterium	Fusobacterium mortiferum
OTU1433	Bacteria	Fusobacteria	Fusobacteria (class)	Fusobacteriales	Fusobacteriaceae	Fusobacterium	Fusobacterium necrophorum
OTU1435	Bacteria	Fusobacteria	Fusobacteria (class)	Fusobacteriales	Fusobacteriaceae	Fusobacterium	Fusobacterium perfoetens
OTU1436	Bacteria	Fusobacteria	Fusobacteria (class)	Fusobacteriales	Fusobacteriaceae	Fusobacterium	Fusobacterium varium
OTU1437	Bacteria	Fusobacteria	Fusobacteria (class)	Fusobacteriales	Fusobacteriaceae	Ilyobacter	Ilyobacter tartaricus
OTU1438	Bacteria	Fusobacteria	Fusobacteria (class)	Fusobacteriales	Fusobacteriaceae	Leptotrichia	Leptotrichia goodfellowii
OTU1439	Bacteria	Fusobacteria	Fusobacteria (class)	Fusobacteriales	Fusobacteriaceae	Leptotrichia	Leptotrichia hofstadii
OTU1441	Bacteria	Fusobacteria	Fusobacteria (class)	Fusobacteriales	Fusobacteriaceae	Propionigenium	Propionigenium modestum
OTU1442	Bacteria	Fusobacteria	Fusobacteria (class)	Fusobacteriales	Fusobacteriaceae	Streptobacillus	Streptobacillus moniliformis
OTU1443	Bacteria	Gemmatimonadetes	Gemmatimonadetes (class)	Gemmatimonadales	Gemmatimonadaceae	Gemmatimonas	Gemmatimonas aurantiaca
OTU1444	Bacteria	Lentisphaerae	unclassified (derived from Lentisphaerae)	unclassified (derived from Lentisphaerae)	Victivallaceae	Victivallis	Victivallis vadensis
OTU1445	Bacteria	Nitrospirae	Nitrospira (class)	Nitrospirales	Nitrospiraceae	Candidatus Magnetobacterium	Candidatus Magnetobacterium bavaricum
OTU1447	Bacteria	Nitrospirae	Nitrospira (class)	Nitrospirales	Nitrospiraceae	Leptospirillum	Leptospirillum ferrooxidans
OTU1448	Bacteria	Nitrospirae	Nitrospira (class)	Nitrospirales	Nitrospiraceae	Nitrospira	Candidatus Nitrospira defluvii
OTU1449	Bacteria	Nitrospirae	Nitrospira (class)	Nitrospirales	Nitrospiraceae	Thermodesulfovibrio	Thermodesulfovibrio yellowstonii
OTU1451	Bacteria	Planctomycetes	Planctomycetacia	Planctomycetales	Planctomycetaceae	Gemmata	Gemmata obscuriglobus
OTU1453	Bacteria	Planctomycetes	Planctomycetacia	Planctomycetales	Planctomycetaceae	Pirellula	Pirellula staleyi
OTU1454	Bacteria	Planctomycetes	Planctomycetacia	Planctomycetales	Planctomycetaceae	Planctomyces	Planctomyces limnophilus
OTU1455	Bacteria	Planctomycetes	Planctomycetacia	Planctomycetales	Planctomycetaceae	Planctomyces	Planctomyces maris
OTU1457	Bacteria	Planctomycetes	Planctomycetacia	Planctomycetales	Planctomycetaceae	Rhodopirellula	Rhodopirellula baltica
OTU1459	Bacteria	Planctomycetes	Planctomycetacia	Planctomycetales	Planctomycetaceae	Rhodopirellula	Rhodopirellula sp. SM43
OTU1460	Bacteria	Planctomycetes	Planctomycetacia	Planctomycetales	Planctomycetaceae	Rhodopirellula	Rhodopirellula sp. SM48
OTU1461	Bacteria	Planctomycetes	Planctomycetacia	Planctomycetales	Planctomycetaceae	Rhodopirellula	Rhodopirellula sp. SM49
OTU1462	Bacteria	Planctomycetes	Planctomycetacia	Planctomycetales	Planctomycetaceae	Rhodopirellula	Rhodopirellula sp. SM50
OTU1463	Bacteria	Planctomycetes	Planctomycetacia	Planctomycetales	Planctomycetaceae	Rhodopirellula	Rhodopirellula sp. SWK21
OTU1464	Bacteria	Planctomycetes	Planctomycetacia	Planctomycetales	Planctomycetaceae	unclassified (derived from Planctomycetaceae)	planctomycete KSU-1
OTU1465	Bacteria	Planctomycetes	Planctomycetacia	Planctomycetales	Planctomycetaceae	unclassified (derived from Planctomycetaceae)	planctomycete Zi62
OTU1466	Bacteria	Planctomycetes	Planctomycetacia	Planctomycetales	unclassified (derived from Planctomycetales)	Candidatus Kuenenia	Candidatus Kuenenia stuttgartiensis
OTU1467	Bacteria	Proteobacteria	Alphaproteobacteria	Caulobacterales	Caulobacteraceae	Asticcacaulis	Asticcacaulis biprosthecium
OTU1468	Bacteria	Proteobacteria	Alphaproteobacteria	Caulobacterales	Caulobacteraceae	Brevundimonas	Brevundimonas aurantiaca
OTU1469	Bacteria	Proteobacteria	Alphaproteobacteria	Caulobacterales	Caulobacteraceae	Brevundimonas	Brevundimonas bacteroides
OTU1470	Bacteria	Proteobacteria	Alphaproteobacteria	Caulobacterales	Caulobacteraceae	Brevundimonas	Brevundimonas bullata
OTU1471	Bacteria	Proteobacteria	Alphaproteobacteria	Caulobacterales	Caulobacteraceae	Brevundimonas	Brevundimonas diminuta
OTU1472	Bacteria	Proteobacteria	Alphaproteobacteria	Caulobacterales	Caulobacteraceae	Brevundimonas	Brevundimonas intermedia
OTU1475	Bacteria	Proteobacteria	Alphaproteobacteria	Caulobacterales	Caulobacteraceae	Caulobacter	Caulobacter fusiformis
OTU1477	Bacteria	Proteobacteria	Alphaproteobacteria	Caulobacterales	Caulobacteraceae	Caulobacter	Caulobacter vibrioides
OTU1478	Bacteria	Proteobacteria	Alphaproteobacteria	Caulobacterales	Caulobacteraceae	Phenylobacterium	Phenylobacterium immobile
OTU1480	Bacteria	Proteobacteria	Alphaproteobacteria	Caulobacterales	Caulobacteraceae	Phenylobacterium	Phenylobacterium lituiforme
OTU1482	Bacteria	Proteobacteria	Alphaproteobacteria	Rhizobiales	Aurantimonadaceae	Fulvimarina	Fulvimarina pelagi
OTU1483	Bacteria	Proteobacteria	Alphaproteobacteria	Rhizobiales	Aurantimonadaceae	Martelella	Martelella mediterranea
OTU1484	Bacteria	Proteobacteria	Alphaproteobacteria	Rhizobiales	Bartonellaceae	Bartonella	Bartonella bacilliformis
OTU1485	Bacteria	Proteobacteria	Alphaproteobacteria	Rhizobiales	Bartonellaceae	Bartonella	Bartonella henselae
OTU1486	Bacteria	Proteobacteria	Alphaproteobacteria	Rhizobiales	Bartonellaceae	Bartonella	Bartonella tamiae
OTU1488	Bacteria	Proteobacteria	Alphaproteobacteria	Rhizobiales	Beijerinckiaceae	Beijerinckia	Beijerinckia indica
OTU1490	Bacteria	Proteobacteria	Alphaproteobacteria	Rhizobiales	Beijerinckiaceae	Methylocapsa	Methylocapsa acidiphila
OTU1491	Bacteria	Proteobacteria	Alphaproteobacteria	Rhizobiales	Beijerinckiaceae	Methylocapsa	Methylocapsa sp. KYG
OTU1492	Bacteria	Proteobacteria	Alphaproteobacteria	Rhizobiales	Beijerinckiaceae	Methylocella	Methylocella tundrae
OTU1493	Bacteria	Proteobacteria	Alphaproteobacteria	Rhizobiales	Bradyrhizobiaceae	Afipia	uncultured Afipia sp.
OTU1494	Bacteria	Proteobacteria	Alphaproteobacteria	Rhizobiales	Bradyrhizobiaceae	Blastobacter	Blastobacter aggregatus
OTU1496	Bacteria	Proteobacteria	Alphaproteobacteria	Rhizobiales	Bradyrhizobiaceae	Bosea	Bosea sp. Hue-2
OTU1497	Bacteria	Proteobacteria	Alphaproteobacteria	Rhizobiales	Bradyrhizobiaceae	Bosea	Bosea thiooxidans
OTU1498	Bacteria	Proteobacteria	Alphaproteobacteria	Rhizobiales	Bradyrhizobiaceae	Bosea	Bosea vestrisii
OTU1499	Bacteria	Proteobacteria	Alphaproteobacteria	Rhizobiales	Bradyrhizobiaceae	Bosea	uncultured Bosea sp.
OTU1500	Bacteria	Proteobacteria	Alphaproteobacteria	Rhizobiales	Bradyrhizobiaceae	Bradyrhizobium	Bradyrhizobium canariense
OTU1501	Bacteria	Proteobacteria	Alphaproteobacteria	Rhizobiales	Bradyrhizobiaceae	Bradyrhizobium	Bradyrhizobium elkanii
OTU1502	Bacteria	Proteobacteria	Alphaproteobacteria	Rhizobiales	Bradyrhizobiaceae	Bradyrhizobium	Bradyrhizobium japonicum
OTU1503	Bacteria	Proteobacteria	Alphaproteobacteria	Rhizobiales	Bradyrhizobiaceae	Bradyrhizobium	Bradyrhizobium sp. A28
OTU1505	Bacteria	Proteobacteria	Alphaproteobacteria	Rhizobiales	Bradyrhizobiaceae	Bradyrhizobium	Bradyrhizobium sp. onl92.6
OTU1506	Bacteria	Proteobacteria	Alphaproteobacteria	Rhizobiales	Bradyrhizobiaceae	Bradyrhizobium	Bradyrhizobium sp. Pter17
OTU1507	Bacteria	Proteobacteria	Alphaproteobacteria	Rhizobiales	Bradyrhizobiaceae	Bradyrhizobium	Bradyrhizobium sp. U13
OTU1508	Bacteria	Proteobacteria	Alphaproteobacteria	Rhizobiales	Bradyrhizobiaceae	Bradyrhizobium	uncultured Bradyrhizobium sp.
OTU1509	Bacteria	Proteobacteria	Alphaproteobacteria	Rhizobiales	Bradyrhizobiaceae	Nitrobacter	Nitrobacter alkalicus
OTU1510	Bacteria	Proteobacteria	Alphaproteobacteria	Rhizobiales	Bradyrhizobiaceae	Nitrobacter	uncultured Nitrobacter sp.
OTU1511	Bacteria	Proteobacteria	Alphaproteobacteria	Rhizobiales	Bradyrhizobiaceae	Rhodopseudomonas	Rhodopseudomonas palustris
OTU1512	Bacteria	Proteobacteria	Alphaproteobacteria	Rhizobiales	Bradyrhizobiaceae	Rhodopseudomonas	Rhodopseudomonas sp. TUT3631
OTU1514	Bacteria	Proteobacteria	Alphaproteobacteria	Rhizobiales	Brucellaceae	Ochrobactrum	Ochrobactrum anthropi
OTU1515	Bacteria	Proteobacteria	Alphaproteobacteria	Rhizobiales	Brucellaceae	Ochrobactrum	Ochrobactrum intermedium
OTU1516	Bacteria	Proteobacteria	Alphaproteobacteria	Rhizobiales	Brucellaceae	Ochrobactrum	Ochrobactrum sp. CCBAU 61222
OTU1518	Bacteria	Proteobacteria	Alphaproteobacteria	Rhizobiales	Brucellaceae	Ochrobactrum	uncultured Ochrobactrum sp.
OTU1519	Bacteria	Proteobacteria	Alphaproteobacteria	Rhizobiales	Brucellaceae	Pseudochrobactrum	Pseudochrobactrum kiredjianiae
OTU1520	Bacteria	Proteobacteria	Alphaproteobacteria	Rhizobiales	Hyphomicrobiaceae	Blastochloris	Blastochloris sulfoviridis
OTU1521	Bacteria	Proteobacteria	Alphaproteobacteria	Rhizobiales	Hyphomicrobiaceae	Blastochloris	Blastochloris viridis
OTU1522	Bacteria	Proteobacteria	Alphaproteobacteria	Rhizobiales	Hyphomicrobiaceae	Hyphomicrobium	Hyphomicrobium aestuarii
OTU1524	Bacteria	Proteobacteria	Alphaproteobacteria	Rhizobiales	Hyphomicrobiaceae	Hyphomicrobium	Hyphomicrobium hollandicum
OTU1525	Bacteria	Proteobacteria	Alphaproteobacteria	Rhizobiales	Hyphomicrobiaceae	Hyphomicrobium	Hyphomicrobium methylovorum
OTU1527	Bacteria	Proteobacteria	Alphaproteobacteria	Rhizobiales	Hyphomicrobiaceae	Hyphomicrobium	Hyphomicrobium sp. SAC-1
OTU1528	Bacteria	Proteobacteria	Alphaproteobacteria	Rhizobiales	Hyphomicrobiaceae	Hyphomicrobium	Hyphomicrobium sp. TW4
OTU1529	Bacteria	Proteobacteria	Alphaproteobacteria	Rhizobiales	Hyphomicrobiaceae	Hyphomicrobium	Hyphomicrobium vulgare
OTU1530	Bacteria	Proteobacteria	Alphaproteobacteria	Rhizobiales	Hyphomicrobiaceae	Hyphomicrobium	uncultured Hyphomicrobium sp.
OTU1531	Bacteria	Proteobacteria	Alphaproteobacteria	Rhizobiales	Hyphomicrobiaceae	Methylorhabdus	Methylorhabdus multivorans
OTU1532	Bacteria	Proteobacteria	Alphaproteobacteria	Rhizobiales	Hyphomicrobiaceae	Prosthecomicrobium	Prosthecomicrobium pneumaticum
OTU1535	Bacteria	Proteobacteria	Alphaproteobacteria	Rhizobiales	Methylobacteriaceae	Methylobacterium	Methylobacterium adhaesivum
OTU1536	Bacteria	Proteobacteria	Alphaproteobacteria	Rhizobiales	Methylobacteriaceae	Methylobacterium	Methylobacterium extorquens
OTU1537	Bacteria	Proteobacteria	Alphaproteobacteria	Rhizobiales	Methylobacteriaceae	Methylobacterium	Methylobacterium komagatae
OTU1538	Bacteria	Proteobacteria	Alphaproteobacteria	Rhizobiales	Methylobacteriaceae	Methylobacterium	Methylobacterium mesophilicum
OTU1539	Bacteria	Proteobacteria	Alphaproteobacteria	Rhizobiales	Methylobacteriaceae	Methylobacterium	Methylobacterium nodulans
OTU1540	Bacteria	Proteobacteria	Alphaproteobacteria	Rhizobiales	Methylobacteriaceae	Methylobacterium	Methylobacterium oryzae
OTU1541	Bacteria	Proteobacteria	Alphaproteobacteria	Rhizobiales	Methylobacteriaceae	Methylobacterium	Methylobacterium radiotolerans
OTU1542	Bacteria	Proteobacteria	Alphaproteobacteria	Rhizobiales	Methylobacteriaceae	Methylobacterium	Methylobacterium rhodinum
OTU1543	Bacteria	Proteobacteria	Alphaproteobacteria	Rhizobiales	Methylobacteriaceae	Methylobacterium	Methylobacterium sp. CBMB38
OTU1545	Bacteria	Proteobacteria	Alphaproteobacteria	Rhizobiales	Methylobacteriaceae	Methylobacterium	uncultured Methylobacterium sp.
OTU1546	Bacteria	Proteobacteria	Alphaproteobacteria	Rhizobiales	Methylocystaceae	Hansschlegelia	Hansschlegelia plantiphila
OTU1547	Bacteria	Proteobacteria	Alphaproteobacteria	Rhizobiales	Methylocystaceae	Methylocystis	Methylocystis rosea
OTU1548	Bacteria	Proteobacteria	Alphaproteobacteria	Rhizobiales	Methylocystaceae	Methylocystis	Methylocystis sp. 51
OTU1549	Bacteria	Proteobacteria	Alphaproteobacteria	Rhizobiales	Methylocystaceae	Methylocystis	Methylocystis sp. F10V2a
OTU1551	Bacteria	Proteobacteria	Alphaproteobacteria	Rhizobiales	Methylocystaceae	Methylocystis	Methylocystis sp. M42/1
OTU1552	Bacteria	Proteobacteria	Alphaproteobacteria	Rhizobiales	Methylocystaceae	Methylocystis	Methylocystis sp. Pi5/4
OTU1553	Bacteria	Proteobacteria	Alphaproteobacteria	Rhizobiales	Methylocystaceae	Methylocystis	Methylocystis sp. SC2
OTU1554	Bacteria	Proteobacteria	Alphaproteobacteria	Rhizobiales	Methylocystaceae	Methylopila	Methylopila capsulata
OTU1555	Bacteria	Proteobacteria	Alphaproteobacteria	Rhizobiales	Methylocystaceae	Methylosinus	Methylosinus sporium
OTU1556	Bacteria	Proteobacteria	Alphaproteobacteria	Rhizobiales	Methylocystaceae	Methylosinus	Methylosinus trichosporium
OTU1557	Bacteria	Proteobacteria	Alphaproteobacteria	Rhizobiales	Methylocystaceae	unclassified (derived from Methylocystaceae)	methanotroph E10
OTU1558	Bacteria	Proteobacteria	Alphaproteobacteria	Rhizobiales	Methylocystaceae	unclassified (derived from Methylocystaceae)	type II methanotroph AML-A3
OTU1559	Bacteria	Proteobacteria	Alphaproteobacteria	Rhizobiales	Methylocystaceae	unclassified (derived from Methylocystaceae)	uncultured Methylocystaceae bacterium
OTU1560	Bacteria	Proteobacteria	Alphaproteobacteria	Rhizobiales	Phyllobacteriaceae	Aminobacter	Aminobacter aminovorans
OTU1561	Bacteria	Proteobacteria	Alphaproteobacteria	Rhizobiales	Phyllobacteriaceae	Aminobacter	Aminobacter ciceronei
OTU1562	Bacteria	Proteobacteria	Alphaproteobacteria	Rhizobiales	Phyllobacteriaceae	Chelativorans	Chelativorans sp. BNC1
OTU1563	Bacteria	Proteobacteria	Alphaproteobacteria	Rhizobiales	Phyllobacteriaceae	Mesorhizobium	alpha proteobacterium WG1
OTU1564	Bacteria	Proteobacteria	Alphaproteobacteria	Rhizobiales	Phyllobacteriaceae	Mesorhizobium	Mesorhizobium albiziae
OTU1565	Bacteria	Proteobacteria	Alphaproteobacteria	Rhizobiales	Phyllobacteriaceae	Mesorhizobium	Mesorhizobium alhagi
OTU1566	Bacteria	Proteobacteria	Alphaproteobacteria	Rhizobiales	Phyllobacteriaceae	Mesorhizobium	Mesorhizobium chacoense
OTU1567	Bacteria	Proteobacteria	Alphaproteobacteria	Rhizobiales	Phyllobacteriaceae	Mesorhizobium	Mesorhizobium loti
OTU1568	Bacteria	Proteobacteria	Alphaproteobacteria	Rhizobiales	Phyllobacteriaceae	Mesorhizobium	Mesorhizobium mediterraneum
OTU1569	Bacteria	Proteobacteria	Alphaproteobacteria	Rhizobiales	Phyllobacteriaceae	Mesorhizobium	Mesorhizobium plurifarium
OTU1570	Bacteria	Proteobacteria	Alphaproteobacteria	Rhizobiales	Phyllobacteriaceae	Mesorhizobium	Mesorhizobium sp. AC99c
OTU1571	Bacteria	Proteobacteria	Alphaproteobacteria	Rhizobiales	Phyllobacteriaceae	Mesorhizobium	Mesorhizobium sp. CCNWAX24-1
OTU1572	Bacteria	Proteobacteria	Alphaproteobacteria	Rhizobiales	Phyllobacteriaceae	Mesorhizobium	Mesorhizobium sp. D243b
OTU1574	Bacteria	Proteobacteria	Alphaproteobacteria	Rhizobiales	Phyllobacteriaceae	Mesorhizobium	Mesorhizobium tianshanense
OTU1575	Bacteria	Proteobacteria	Alphaproteobacteria	Rhizobiales	Phyllobacteriaceae	Phyllobacterium	Phyllobacterium myrsinacearum
OTU1576	Bacteria	Proteobacteria	Alphaproteobacteria	Rhizobiales	Phyllobacteriaceae	Phyllobacterium	Phyllobacterium sp.
OTU1580	Bacteria	Proteobacteria	Alphaproteobacteria	Rhizobiales	Rhizobiaceae	Agrobacterium	uncultured Agrobacterium sp.
OTU1581	Bacteria	Proteobacteria	Alphaproteobacteria	Rhizobiales	Rhizobiaceae	Candidatus Liberibacter	Candidatus Liberibacter africanus
OTU1582	Bacteria	Proteobacteria	Alphaproteobacteria	Rhizobiales	Rhizobiaceae	Candidatus Liberibacter	Candidatus Liberibacter asiaticus
OTU1583	Bacteria	Proteobacteria	Alphaproteobacteria	Rhizobiales	Rhizobiaceae	Candidatus Liberibacter	Candidatus Liberibacter psyllaurous
OTU1584	Bacteria	Proteobacteria	Alphaproteobacteria	Rhizobiales	Rhizobiaceae	Ensifer	Ensifer adhaerens
OTU1586	Bacteria	Proteobacteria	Alphaproteobacteria	Rhizobiales	Rhizobiaceae	Rhizobium	Rhizobium etli
OTU1587	Bacteria	Proteobacteria	Alphaproteobacteria	Rhizobiales	Rhizobiaceae	Rhizobium	Rhizobium galegae
OTU1588	Bacteria	Proteobacteria	Alphaproteobacteria	Rhizobiales	Rhizobiaceae	Rhizobium	Rhizobium gallicum
OTU1589	Bacteria	Proteobacteria	Alphaproteobacteria	Rhizobiales	Rhizobiaceae	Rhizobium	Rhizobium huautlense
OTU1590	Bacteria	Proteobacteria	Alphaproteobacteria	Rhizobiales	Rhizobiaceae	Rhizobium	Rhizobium leguminosarum
OTU1591	Bacteria	Proteobacteria	Alphaproteobacteria	Rhizobiales	Rhizobiaceae	Rhizobium	Rhizobium mongolense
OTU1592	Bacteria	Proteobacteria	Alphaproteobacteria	Rhizobiales	Rhizobiaceae	Rhizobium	Rhizobium multihospitium
OTU1593	Bacteria	Proteobacteria	Alphaproteobacteria	Rhizobiales	Rhizobiaceae	Rhizobium	Rhizobium sp. CCNWGS0238
OTU1594	Bacteria	Proteobacteria	Alphaproteobacteria	Rhizobiales	Rhizobiaceae	Rhizobium	Rhizobium sp. LXD30
OTU1595	Bacteria	Proteobacteria	Alphaproteobacteria	Rhizobiales	Rhizobiaceae	Rhizobium	Rhizobium sp. TJ172
OTU1597	Bacteria	Proteobacteria	Alphaproteobacteria	Rhizobiales	Rhizobiaceae	Rhizobium	Rhizobium sp. YAS34
OTU1598	Bacteria	Proteobacteria	Alphaproteobacteria	Rhizobiales	Rhizobiaceae	Rhizobium	Rhizobium tropici
OTU1599	Bacteria	Proteobacteria	Alphaproteobacteria	Rhizobiales	Rhizobiaceae	Rhizobium	Rhizobium yanglingense
OTU1602	Bacteria	Proteobacteria	Alphaproteobacteria	Rhizobiales	Rhizobiaceae	Shinella	Shinella sp. DC-196
OTU1603	Bacteria	Proteobacteria	Alphaproteobacteria	Rhizobiales	Rhizobiaceae	Sinorhizobium	Sinorhizobium fredii
OTU1604	Bacteria	Proteobacteria	Alphaproteobacteria	Rhizobiales	Rhizobiaceae	Sinorhizobium	Sinorhizobium medicae
OTU1605	Bacteria	Proteobacteria	Alphaproteobacteria	Rhizobiales	Rhizobiaceae	Sinorhizobium	Sinorhizobium sp. CCBAU 53044B
OTU1606	Bacteria	Proteobacteria	Alphaproteobacteria	Rhizobiales	Rhizobiaceae	Sinorhizobium	Sinorhizobium sp. ORS 1494
OTU1607	Bacteria	Proteobacteria	Alphaproteobacteria	Rhizobiales	Rhizobiaceae	Sinorhizobium	Sinorhizobium xinjiangense
OTU1608	Bacteria	Proteobacteria	Alphaproteobacteria	Rhizobiales	unclassified (derived from Rhizobiales)	Methylosulfonomonas	Methylosulfonomonas methylovora
OTU1609	Bacteria	Proteobacteria	Alphaproteobacteria	Rhizobiales	unclassified (derived from Rhizobiales)	unclassified (derived from Rhizobiales)	Rhizobiales bacterium D196a
OTU1610	Bacteria	Proteobacteria	Alphaproteobacteria	Rhizobiales	unclassified (derived from Rhizobiales)	unclassified (derived from Rhizobiales)	uncultured Rhizobiales bacterium
OTU1611	Bacteria	Proteobacteria	Alphaproteobacteria	Rhizobiales	Xanthobacteraceae	Ancylobacter	Ancylobacter aquaticus
OTU1612	Bacteria	Proteobacteria	Alphaproteobacteria	Rhizobiales	Xanthobacteraceae	Azorhizobium	Azorhizobium caulinodans
OTU1613	Bacteria	Proteobacteria	Alphaproteobacteria	Rhizobiales	Xanthobacteraceae	Azorhizobium	Azorhizobium doebereinerae
OTU1614	Bacteria	Proteobacteria	Alphaproteobacteria	Rhizobiales	Xanthobacteraceae	Azorhizobium	Azorhizobium sp. KNUC169
OTU1615	Bacteria	Proteobacteria	Alphaproteobacteria	Rhizobiales	Xanthobacteraceae	Xanthobacter	Xanthobacter autotrophicus
OTU1616	Bacteria	Proteobacteria	Alphaproteobacteria	Rhodobacterales	Hyphomonadaceae	Hyphomonas	Hyphomonas sp. OC5
OTU1617	Bacteria	Proteobacteria	Alphaproteobacteria	Rhodobacterales	Hyphomonadaceae	Maricaulis	Maricaulis maris
OTU1618	Bacteria	Proteobacteria	Alphaproteobacteria	Rhodobacterales	Rhodobacteraceae	Jannaschia	Jannaschia rubra
OTU1619	Bacteria	Proteobacteria	Alphaproteobacteria	Rhodobacterales	Rhodobacteraceae	Jannaschia	Jannaschia sp. CCS1
OTU1620	Bacteria	Proteobacteria	Alphaproteobacteria	Rhodobacterales	Rhodobacteraceae	Ketogulonicigenium	Ketogulonicigenium robustum
OTU1621	Bacteria	Proteobacteria	Alphaproteobacteria	Rhodobacterales	Rhodobacteraceae	Ketogulonicigenium	Ketogulonicigenium vulgare
OTU1622	Bacteria	Proteobacteria	Alphaproteobacteria	Rhodobacterales	Rhodobacteraceae	Labrenzia	Labrenzia aggregata
OTU1623	Bacteria	Proteobacteria	Alphaproteobacteria	Rhodobacterales	Rhodobacteraceae	Labrenzia	Labrenzia alexandrii
OTU1624	Bacteria	Proteobacteria	Alphaproteobacteria	Rhodobacterales	Rhodobacteraceae	Loktanella	Loktanella fryxellensis
OTU1625	Bacteria	Proteobacteria	Alphaproteobacteria	Rhodobacterales	Rhodobacteraceae	Loktanella	Loktanella hongkongensis
OTU1626	Bacteria	Proteobacteria	Alphaproteobacteria	Rhodobacterales	Rhodobacteraceae	Loktanella	Loktanella sp. NP29
OTU1627	Bacteria	Proteobacteria	Alphaproteobacteria	Rhodobacterales	Rhodobacteraceae	Marinosulfonomonas	Marinosulfonomonas methylotropha
OTU1628	Bacteria	Proteobacteria	Alphaproteobacteria	Rhodobacterales	Rhodobacteraceae	Nereida	Nereida ignava
OTU1629	Bacteria	Proteobacteria	Alphaproteobacteria	Rhodobacterales	Rhodobacteraceae	Oceanicola	Oceanicola granulosus
OTU1630	Bacteria	Proteobacteria	Alphaproteobacteria	Rhodobacterales	Rhodobacteraceae	Octadecabacter	Octadecabacter antarcticus
OTU1631	Bacteria	Proteobacteria	Alphaproteobacteria	Rhodobacterales	Rhodobacteraceae	Pannonibacter	Pannonibacter phragmitetus
OTU1632	Bacteria	Proteobacteria	Alphaproteobacteria	Rhodobacterales	Rhodobacteraceae	Paracoccus	Paracoccus alcaliphilus
OTU1633	Bacteria	Proteobacteria	Alphaproteobacteria	Rhodobacterales	Rhodobacteraceae	Paracoccus	Paracoccus aminophilus
OTU1634	Bacteria	Proteobacteria	Alphaproteobacteria	Rhodobacterales	Rhodobacteraceae	Paracoccus	Paracoccus denitrificans
OTU1635	Bacteria	Proteobacteria	Alphaproteobacteria	Rhodobacterales	Rhodobacteraceae	Paracoccus	Paracoccus marcusii
OTU1636	Bacteria	Proteobacteria	Alphaproteobacteria	Rhodobacterales	Rhodobacteraceae	Paracoccus	Paracoccus pantotrophus
OTU1638	Bacteria	Proteobacteria	Alphaproteobacteria	Rhodobacterales	Rhodobacteraceae	Paracoccus	Paracoccus sp. R-24652
OTU1639	Bacteria	Proteobacteria	Alphaproteobacteria	Rhodobacterales	Rhodobacteraceae	Paracoccus	Paracoccus thiocyanatus
OTU1640	Bacteria	Proteobacteria	Alphaproteobacteria	Rhodobacterales	Rhodobacteraceae	Paracoccus	Paracoccus versutus
OTU1641	Bacteria	Proteobacteria	Alphaproteobacteria	Rhodobacterales	Rhodobacteraceae	Phaeobacter	Phaeobacter gallaeciensis
OTU1642	Bacteria	Proteobacteria	Alphaproteobacteria	Rhodobacterales	Rhodobacteraceae	Pseudorhodobacter	Pseudorhodobacter ferrugineus
OTU1644	Bacteria	Proteobacteria	Alphaproteobacteria	Rhodobacterales	Rhodobacteraceae	Pseudovibrio	Pseudovibrio sp. PV1
OTU1645	Bacteria	Proteobacteria	Alphaproteobacteria	Rhodobacterales	Rhodobacteraceae	Rhodobacter	Rhodobacter azotoformans
OTU1646	Bacteria	Proteobacteria	Alphaproteobacteria	Rhodobacterales	Rhodobacteraceae	Rhodobacter	Rhodobacter blasticus
OTU1647	Bacteria	Proteobacteria	Alphaproteobacteria	Rhodobacterales	Rhodobacteraceae	Rhodobacter	Rhodobacter capsulatus
OTU1648	Bacteria	Proteobacteria	Alphaproteobacteria	Rhodobacterales	Rhodobacteraceae	Rhodobacter	Rhodobacter changlensis
OTU1649	Bacteria	Proteobacteria	Alphaproteobacteria	Rhodobacterales	Rhodobacteraceae	Rhodobacter	Rhodobacter megalophilus
OTU1650	Bacteria	Proteobacteria	Alphaproteobacteria	Rhodobacterales	Rhodobacteraceae	Rhodobacter	Rhodobacter sp. CR07-44
OTU1651	Bacteria	Proteobacteria	Alphaproteobacteria	Rhodobacterales	Rhodobacteraceae	Rhodobacter	Rhodobacter sp. DQ12-45T
OTU1652	Bacteria	Proteobacteria	Alphaproteobacteria	Rhodobacterales	Rhodobacteraceae	Rhodobacter	Rhodobacter sp. HTCC515
OTU1653	Bacteria	Proteobacteria	Alphaproteobacteria	Rhodobacterales	Rhodobacteraceae	Rhodobacter	Rhodobacter sp. SW2
OTU1654	Bacteria	Proteobacteria	Alphaproteobacteria	Rhodobacterales	Rhodobacteraceae	Rhodobacter	Rhodobacter sphaeroides
OTU1655	Bacteria	Proteobacteria	Alphaproteobacteria	Rhodobacterales	Rhodobacteraceae	Rhodovulum	Rhodovulum adriaticum
OTU1656	Bacteria	Proteobacteria	Alphaproteobacteria	Rhodobacterales	Rhodobacteraceae	Rhodovulum	Rhodovulum imhoffii
OTU1657	Bacteria	Proteobacteria	Alphaproteobacteria	Rhodobacterales	Rhodobacteraceae	Rhodovulum	Rhodovulum kholense
OTU1658	Bacteria	Proteobacteria	Alphaproteobacteria	Rhodobacterales	Rhodobacteraceae	Rhodovulum	Rhodovulum marinum
OTU1659	Bacteria	Proteobacteria	Alphaproteobacteria	Rhodobacterales	Rhodobacteraceae	Rhodovulum	Rhodovulum robiginosum
OTU1661	Bacteria	Proteobacteria	Alphaproteobacteria	Rhodobacterales	Rhodobacteraceae	Roseobacter	Roseobacter denitrificans
OTU1662	Bacteria	Proteobacteria	Alphaproteobacteria	Rhodobacterales	Rhodobacteraceae	Roseobacter	Roseobacter sp. JL-135
OTU1663	Bacteria	Proteobacteria	Alphaproteobacteria	Rhodobacterales	Rhodobacteraceae	Roseovarius	Roseovarius mucosus
OTU1664	Bacteria	Proteobacteria	Alphaproteobacteria	Rhodobacterales	Rhodobacteraceae	Roseovarius	Roseovarius nubinhibens
OTU1665	Bacteria	Proteobacteria	Alphaproteobacteria	Rhodobacterales	Rhodobacteraceae	Salipiger	Salipiger mucosus
OTU1666	Bacteria	Proteobacteria	Alphaproteobacteria	Rhodobacterales	Rhodobacteraceae	Stappia	Stappia conradae
OTU1667	Bacteria	Proteobacteria	Alphaproteobacteria	Rhodobacterales	Rhodobacteraceae	unclassified (derived from Rhodobacteraceae)	marine bacterium GAI-109
OTU1668	Bacteria	Proteobacteria	Alphaproteobacteria	Rhodobacterales	Rhodobacteraceae	unclassified (derived from Rhodobacteraceae)	uncultured Rhodobacteraceae bacterium
OTU1669	Bacteria	Proteobacteria	Alphaproteobacteria	Rhodobacterales	unclassified (derived from Rhodobacterales)	unclassified (derived from Rhodobacterales)	uncultured Rhodobacterales bacterium
OTU1670	Bacteria	Proteobacteria	Alphaproteobacteria	Rhodospirillales	Acetobacteraceae	Acetobacter	Acetobacter orleanensis
OTU1671	Bacteria	Proteobacteria	Alphaproteobacteria	Rhodospirillales	Acetobacteraceae	Acetobacter	Acetobacter pasteurianus
OTU1672	Bacteria	Proteobacteria	Alphaproteobacteria	Rhodospirillales	Acetobacteraceae	Acidiphilium	Acidiphilium cryptum
OTU1673	Bacteria	Proteobacteria	Alphaproteobacteria	Rhodospirillales	Acetobacteraceae	Acidiphilium	Acidiphilium rubrum
OTU1675	Bacteria	Proteobacteria	Alphaproteobacteria	Rhodospirillales	Acetobacteraceae	Gluconacetobacter	Gluconacetobacter hansenii
OTU1676	Bacteria	Proteobacteria	Alphaproteobacteria	Rhodospirillales	Acetobacteraceae	Gluconacetobacter	Gluconacetobacter sacchari
OTU1677	Bacteria	Proteobacteria	Alphaproteobacteria	Rhodospirillales	Acetobacteraceae	Gluconobacter	Gluconobacter cerinus
OTU1678	Bacteria	Proteobacteria	Alphaproteobacteria	Rhodospirillales	Acetobacteraceae	Gluconobacter	Gluconobacter oxydans
OTU1679	Bacteria	Proteobacteria	Alphaproteobacteria	Rhodospirillales	Acetobacteraceae	Rubritepida	Rubritepida flocculans
OTU1681	Bacteria	Proteobacteria	Alphaproteobacteria	Rhodospirillales	Rhodospirillaceae	Azospirillum	Azospirillum brasilense
OTU1682	Bacteria	Proteobacteria	Alphaproteobacteria	Rhodospirillales	Rhodospirillaceae	Azospirillum	Azospirillum doebereinerae
OTU1683	Bacteria	Proteobacteria	Alphaproteobacteria	Rhodospirillales	Rhodospirillaceae	Azospirillum	Azospirillum irakense
OTU1684	Bacteria	Proteobacteria	Alphaproteobacteria	Rhodospirillales	Rhodospirillaceae	Azospirillum	Azospirillum lipoferum
OTU1685	Bacteria	Proteobacteria	Alphaproteobacteria	Rhodospirillales	Rhodospirillaceae	Azospirillum	Azospirillum melinis
OTU1687	Bacteria	Proteobacteria	Alphaproteobacteria	Rhodospirillales	Rhodospirillaceae	Azospirillum	Azospirillum palatum
OTU1688	Bacteria	Proteobacteria	Alphaproteobacteria	Rhodospirillales	Rhodospirillaceae	Azospirillum	Azospirillum sp. B510
OTU1689	Bacteria	Proteobacteria	Alphaproteobacteria	Rhodospirillales	Rhodospirillaceae	Azospirillum	Azospirillum sp. BV-s
OTU1690	Bacteria	Proteobacteria	Alphaproteobacteria	Rhodospirillales	Rhodospirillaceae	Azospirillum	Azospirillum sp. TSA63w
OTU1691	Bacteria	Proteobacteria	Alphaproteobacteria	Rhodospirillales	Rhodospirillaceae	Azospirillum	Azospirillum sp. TSH19
OTU1692	Bacteria	Proteobacteria	Alphaproteobacteria	Rhodospirillales	Rhodospirillaceae	Azospirillum	Azospirillum sp. TSH2
OTU1693	Bacteria	Proteobacteria	Alphaproteobacteria	Rhodospirillales	Rhodospirillaceae	Azospirillum	uncultured Azospirillum sp.
OTU1694	Bacteria	Proteobacteria	Alphaproteobacteria	Rhodospirillales	Rhodospirillaceae	Magnetospirillum	Magnetospirillum gryphiswaldense
OTU1695	Bacteria	Proteobacteria	Alphaproteobacteria	Rhodospirillales	Rhodospirillaceae	Magnetospirillum	Magnetospirillum magnetotacticum
OTU1696	Bacteria	Proteobacteria	Alphaproteobacteria	Rhodospirillales	Rhodospirillaceae	Magnetospirillum	Magnetospirillum sp. TS-6
OTU1697	Bacteria	Proteobacteria	Alphaproteobacteria	Rhodospirillales	Rhodospirillaceae	Magnetospirillum	uncultured Magnetospirillum sp.
OTU1698	Bacteria	Proteobacteria	Alphaproteobacteria	Rhodospirillales	Rhodospirillaceae	Nisaea	Nisaea denitrificans
OTU1699	Bacteria	Proteobacteria	Alphaproteobacteria	Rhodospirillales	Rhodospirillaceae	Phaeospirillum	Phaeospirillum fulvum
OTU1700	Bacteria	Proteobacteria	Alphaproteobacteria	Rhodospirillales	Rhodospirillaceae	Rhodocista	Rhodocista pekingensis
OTU1701	Bacteria	Proteobacteria	Alphaproteobacteria	Rhodospirillales	Rhodospirillaceae	Rhodospirillum	Rhodospirillum centenum
OTU1702	Bacteria	Proteobacteria	Alphaproteobacteria	Rhodospirillales	Rhodospirillaceae	Rhodospirillum	Rhodospirillum rubrum
OTU1703	Bacteria	Proteobacteria	Alphaproteobacteria	Rhodospirillales	Rhodospirillaceae	Roseospira	Roseospira visakhapatnamensis
OTU1704	Bacteria	Proteobacteria	Alphaproteobacteria	Rhodospirillales	Rhodospirillaceae	Telmatospirillum	Telmatospirillum siberiense
OTU1705	Bacteria	Proteobacteria	Alphaproteobacteria	Rhodospirillales	Rhodospirillaceae	Tistrella	Tistrella mobilis
OTU1706	Bacteria	Proteobacteria	Alphaproteobacteria	Rhodospirillales	Rhodospirillaceae	unclassified (derived from Rhodospirillaceae)	uncultured Rhodospirillaceae bacterium
OTU1707	Bacteria	Proteobacteria	Alphaproteobacteria	Rickettsiales	Anaplasmataceae	Anaplasma	Anaplasma centrale
OTU1708	Bacteria	Proteobacteria	Alphaproteobacteria	Rickettsiales	Anaplasmataceae	Anaplasma	Anaplasma phagocytophilum
OTU1709	Bacteria	Proteobacteria	Alphaproteobacteria	Rickettsiales	Anaplasmataceae	Anaplasma	Anaplasma platys
OTU1711	Bacteria	Proteobacteria	Alphaproteobacteria	Rickettsiales	Anaplasmataceae	Candidatus Neoehrlichia	Candidatus Neoehrlichia mikurensis
OTU1713	Bacteria	Proteobacteria	Alphaproteobacteria	Rickettsiales	Anaplasmataceae	Ehrlichia	Ehrlichia muris
OTU1714	Bacteria	Proteobacteria	Alphaproteobacteria	Rickettsiales	Anaplasmataceae	Wolbachia	Wolbachia endosymbiont of Angiostrongylus cantonensis
OTU1715	Bacteria	Proteobacteria	Alphaproteobacteria	Rickettsiales	Anaplasmataceae	Wolbachia	Wolbachia endosymbiont of Drosophila mauritiana
OTU1716	Bacteria	Proteobacteria	Alphaproteobacteria	Rickettsiales	Anaplasmataceae	Wolbachia	Wolbachia endosymbiont of Onchocerca volvulus
OTU1717	Bacteria	Proteobacteria	Alphaproteobacteria	Rickettsiales	Holosporaceae	unclassified (derived from Holosporaceae)	endosymbiont of Acanthamoeba sp. UWC36
OTU1718	Bacteria	Proteobacteria	Alphaproteobacteria	Rickettsiales	Rickettsiaceae	Orientia	Orientia tsutsugamushi
OTU1719	Bacteria	Proteobacteria	Alphaproteobacteria	Rickettsiales	Rickettsiaceae	Rickettsia	Rickettsia africae
OTU1720	Bacteria	Proteobacteria	Alphaproteobacteria	Rickettsiales	Rickettsiaceae	Rickettsia	Rickettsia akari
OTU1721	Bacteria	Proteobacteria	Alphaproteobacteria	Rickettsiales	Rickettsiaceae	Rickettsia	Rickettsia asiatica
OTU1722	Bacteria	Proteobacteria	Alphaproteobacteria	Rickettsiales	Rickettsiaceae	Rickettsia	Rickettsia endosymbiont of Bemisia tabaci
OTU1723	Bacteria	Proteobacteria	Alphaproteobacteria	Rickettsiales	Rickettsiaceae	Rickettsia	Rickettsia endosymbiont of Curculionid weevil species
OTU1724	Bacteria	Proteobacteria	Alphaproteobacteria	Rickettsiales	Rickettsiaceae	Rickettsia	Rickettsia endosymbiont of Deronectes platynotus
OTU1725	Bacteria	Proteobacteria	Alphaproteobacteria	Rickettsiales	Rickettsiaceae	Rickettsia	Rickettsia endosymbiont of Halyzia 16-guttata orange ladybird
OTU1726	Bacteria	Proteobacteria	Alphaproteobacteria	Rickettsiales	Rickettsiaceae	Rickettsia	Rickettsia endosymbiont of Pnigalio sp.
OTU1727	Bacteria	Proteobacteria	Alphaproteobacteria	Rickettsiales	Rickettsiaceae	Rickettsia	Rickettsia felis
OTU1728	Bacteria	Proteobacteria	Alphaproteobacteria	Rickettsiales	Rickettsiaceae	Rickettsia	Rickettsia honei
OTU1729	Bacteria	Proteobacteria	Alphaproteobacteria	Rickettsiales	Rickettsiaceae	Rickettsia	Rickettsia marmionii
OTU1730	Bacteria	Proteobacteria	Alphaproteobacteria	Rickettsiales	Rickettsiaceae	Rickettsia	Rickettsia rickettsii
OTU1731	Bacteria	Proteobacteria	Alphaproteobacteria	Rickettsiales	Rickettsiaceae	Rickettsia	Rickettsia sp. 60a
OTU1732	Bacteria	Proteobacteria	Alphaproteobacteria	Rickettsiales	Rickettsiaceae	Rickettsia	Rickettsia sp. IRS 4
OTU1733	Bacteria	Proteobacteria	Alphaproteobacteria	Rickettsiales	Rickettsiaceae	Rickettsia	Rickettsia sp. PAR-OY
OTU1734	Bacteria	Proteobacteria	Alphaproteobacteria	Rickettsiales	Rickettsiaceae	Rickettsia	Rickettsia sp. uncultured
OTU1735	Bacteria	Proteobacteria	Alphaproteobacteria	Rickettsiales	Rickettsiaceae	unclassified (derived from Rickettsiaceae)	Ixodes scapularis endosymbiont
OTU1736	Bacteria	Proteobacteria	Alphaproteobacteria	Rickettsiales	unclassified (derived from Rickettsiales)	Caedibacter	Caedibacter caryophilus
OTU1737	Bacteria	Proteobacteria	Alphaproteobacteria	Rickettsiales	unclassified (derived from Rickettsiales)	Candidatus Midichloria	Candidatus Midichloria mitochondrii
OTU1738	Bacteria	Proteobacteria	Alphaproteobacteria	Rickettsiales	unclassified (derived from Rickettsiales)	Candidatus Odyssella	Candidatus Odyssella thessalonicensis
OTU1739	Bacteria	Proteobacteria	Alphaproteobacteria	Sphingomonadales	Erythrobacteraceae	Erythrobacter	Erythrobacter litoralis
OTU1740	Bacteria	Proteobacteria	Alphaproteobacteria	Sphingomonadales	Erythrobacteraceae	Erythrobacter	Erythrobacter sp. JL-475
OTU1741	Bacteria	Proteobacteria	Alphaproteobacteria	Sphingomonadales	Erythrobacteraceae	Erythrobacter	Erythrobacter sp. NAP1
OTU1742	Bacteria	Proteobacteria	Alphaproteobacteria	Sphingomonadales	Erythrobacteraceae	Erythromicrobium	Erythromicrobium ramosum
OTU1743	Bacteria	Proteobacteria	Alphaproteobacteria	Sphingomonadales	Erythrobacteraceae	Erythromicrobium	Erythromicrobium sp. B04
OTU1744	Bacteria	Proteobacteria	Alphaproteobacteria	Sphingomonadales	Erythrobacteraceae	Porphyrobacter	Porphyrobacter neustonensis
OTU1745	Bacteria	Proteobacteria	Alphaproteobacteria	Sphingomonadales	Erythrobacteraceae	Porphyrobacter	Porphyrobacter sp. MBIC3897
OTU1746	Bacteria	Proteobacteria	Alphaproteobacteria	Sphingomonadales	Erythrobacteraceae	Porphyrobacter	Porphyrobacter tepidarius
OTU1747	Bacteria	Proteobacteria	Alphaproteobacteria	Sphingomonadales	Sphingomonadaceae	Blastomonas	Blastomonas natatoria
OTU1748	Bacteria	Proteobacteria	Alphaproteobacteria	Sphingomonadales	Sphingomonadaceae	Citromicrobium	Citromicrobium bathyomarinum
OTU1749	Bacteria	Proteobacteria	Alphaproteobacteria	Sphingomonadales	Sphingomonadaceae	Novosphingobium	Novosphingobium aromaticivorans
OTU1750	Bacteria	Proteobacteria	Alphaproteobacteria	Sphingomonadales	Sphingomonadaceae	Novosphingobium	Novosphingobium capsulatum
OTU1751	Bacteria	Proteobacteria	Alphaproteobacteria	Sphingomonadales	Sphingomonadaceae	Novosphingobium	Novosphingobium lentum
OTU1752	Bacteria	Proteobacteria	Alphaproteobacteria	Sphingomonadales	Sphingomonadaceae	Novosphingobium	Novosphingobium nitrogenifigens
OTU1753	Bacteria	Proteobacteria	Alphaproteobacteria	Sphingomonadales	Sphingomonadaceae	Novosphingobium	Novosphingobium resinovorum
OTU1756	Bacteria	Proteobacteria	Alphaproteobacteria	Sphingomonadales	Sphingomonadaceae	Novosphingobium	Novosphingobium sp. S20-9
OTU1757	Bacteria	Proteobacteria	Alphaproteobacteria	Sphingomonadales	Sphingomonadaceae	Sandarakinorhabdus	Sandarakinorhabdus limnophila
OTU1759	Bacteria	Proteobacteria	Alphaproteobacteria	Sphingomonadales	Sphingomonadaceae	Sphingobium	Sphingobium chlorophenolicum
OTU1760	Bacteria	Proteobacteria	Alphaproteobacteria	Sphingomonadales	Sphingomonadaceae	Sphingobium	Sphingobium herbicidovorans
OTU1761	Bacteria	Proteobacteria	Alphaproteobacteria	Sphingomonadales	Sphingomonadaceae	Sphingobium	Sphingobium sp. P8
OTU1762	Bacteria	Proteobacteria	Alphaproteobacteria	Sphingomonadales	Sphingomonadaceae	Sphingobium	Sphingobium sp. S13-2
OTU1764	Bacteria	Proteobacteria	Alphaproteobacteria	Sphingomonadales	Sphingomonadaceae	Sphingobium	Sphingomonas agrestis
OTU1765	Bacteria	Proteobacteria	Alphaproteobacteria	Sphingomonadales	Sphingomonadaceae	Sphingomonas	Sphingomonas azotifigens
OTU1767	Bacteria	Proteobacteria	Alphaproteobacteria	Sphingomonadales	Sphingomonadaceae	Sphingomonas	Sphingomonas melonis
OTU1768	Bacteria	Proteobacteria	Alphaproteobacteria	Sphingomonadales	Sphingomonadaceae	Sphingomonas	Sphingomonas sp.
OTU1770	Bacteria	Proteobacteria	Alphaproteobacteria	Sphingomonadales	Sphingomonadaceae	Sphingomonas	Sphingomonas sp. A4
OTU1771	Bacteria	Proteobacteria	Alphaproteobacteria	Sphingomonadales	Sphingomonadaceae	Sphingomonas	Sphingomonas sp. ACM-3962
OTU1772	Bacteria	Proteobacteria	Alphaproteobacteria	Sphingomonadales	Sphingomonadaceae	Sphingomonas	Sphingomonas sp. Alpha1-2
OTU1773	Bacteria	Proteobacteria	Alphaproteobacteria	Sphingomonadales	Sphingomonadaceae	Sphingomonas	Sphingomonas sp. Alpha4-2
OTU1774	Bacteria	Proteobacteria	Alphaproteobacteria	Sphingomonadales	Sphingomonadaceae	Sphingomonas	Sphingomonas sp. BR12254
OTU1775	Bacteria	Proteobacteria	Alphaproteobacteria	Sphingomonadales	Sphingomonadaceae	Sphingomonas	Sphingomonas sp. DS3-1
OTU1776	Bacteria	Proteobacteria	Alphaproteobacteria	Sphingomonadales	Sphingomonadaceae	Sphingomonas	Sphingomonas sp. JS1
OTU1777	Bacteria	Proteobacteria	Alphaproteobacteria	Sphingomonadales	Sphingomonadaceae	Sphingomonas	Sphingomonas sp. K6
OTU1778	Bacteria	Proteobacteria	Alphaproteobacteria	Sphingomonadales	Sphingomonadaceae	Sphingomonas	Sphingomonas sp. KNUC167
OTU1779	Bacteria	Proteobacteria	Alphaproteobacteria	Sphingomonadales	Sphingomonadaceae	Sphingomonas	Sphingomonas sp. M41-VN10-2W
OTU1780	Bacteria	Proteobacteria	Alphaproteobacteria	Sphingomonadales	Sphingomonadaceae	Sphingomonas	Sphingomonas sp. NM05
OTU1781	Bacteria	Proteobacteria	Alphaproteobacteria	Sphingomonadales	Sphingomonadaceae	Sphingomonas	Sphingomonas sp. SKA58
OTU1782	Bacteria	Proteobacteria	Alphaproteobacteria	Sphingomonadales	Sphingomonadaceae	Sphingomonas	Sphingomonas sp. TTNP3
OTU1783	Bacteria	Proteobacteria	Alphaproteobacteria	Sphingomonadales	Sphingomonadaceae	Sphingomonas	Sphingomonas sp. UG30
OTU1786	Bacteria	Proteobacteria	Alphaproteobacteria	Sphingomonadales	Sphingomonadaceae	Sphingopyxis	Sphingopyxis macrogoltabida
OTU1788	Bacteria	Proteobacteria	Alphaproteobacteria	Sphingomonadales	Sphingomonadaceae	Sphingosinicella	Sphingosinicella sp. OC5S
OTU1789	Bacteria	Proteobacteria	Alphaproteobacteria	Sphingomonadales	Sphingomonadaceae	Sphingosinicella	Sphingosinicella xenopeptidilytica
OTU1790	Bacteria	Proteobacteria	Alphaproteobacteria	Sphingomonadales	Sphingomonadaceae	unclassified (derived from Sphingomonadaceae)	Agrobacterium sanguineum
OTU1791	Bacteria	Proteobacteria	Alphaproteobacteria	Sphingomonadales	Sphingomonadaceae	Zymomonas	Zymomonas mobilis
OTU1792	Bacteria	Proteobacteria	Alphaproteobacteria	unclassified (derived from Alphaproteobacteria)	unclassified (derived from Alphaproteobacteria)	unclassified (derived from Alphaproteobacteria)	marine magnetite-containing magnetic spirillum MMS-1
OTU1793	Bacteria	Proteobacteria	Alphaproteobacteria	unclassified (derived from Alphaproteobacteria)	unclassified (derived from Alphaproteobacteria)	unclassified (derived from Alphaproteobacteria)	uncultured alpha proteobacterium
OTU1794	Bacteria	Proteobacteria	Betaproteobacteria	Burkholderiales	Alcaligenaceae	Achromobacter	uncultured Achromobacter sp.
OTU1795	Bacteria	Proteobacteria	Betaproteobacteria	Burkholderiales	Alcaligenaceae	Alcaligenes	Alcaligenes faecalis
OTU1796	Bacteria	Proteobacteria	Betaproteobacteria	Burkholderiales	Alcaligenaceae	Alcaligenes	Alcaligenes sp.
OTU1797	Bacteria	Proteobacteria	Betaproteobacteria	Burkholderiales	Alcaligenaceae	Alcaligenes	Alcaligenes sp. 92
OTU1798	Bacteria	Proteobacteria	Betaproteobacteria	Burkholderiales	Alcaligenaceae	Alcaligenes	Alcaligenes sp. 'ESPY2 (A-III)'
OTU1799	Bacteria	Proteobacteria	Betaproteobacteria	Burkholderiales	Alcaligenaceae	Azohydromonas	Azohydromonas australica
OTU1800	Bacteria	Proteobacteria	Betaproteobacteria	Burkholderiales	Alcaligenaceae	Azohydromonas	Azohydromonas lata
OTU1801	Bacteria	Proteobacteria	Betaproteobacteria	Burkholderiales	Alcaligenaceae	Bordetella	Bordetella ansorpii
OTU1802	Bacteria	Proteobacteria	Betaproteobacteria	Burkholderiales	Alcaligenaceae	Bordetella	Bordetella holmesii
OTU1803	Bacteria	Proteobacteria	Betaproteobacteria	Burkholderiales	Alcaligenaceae	Bordetella	Bordetella parapertussis
OTU1804	Bacteria	Proteobacteria	Betaproteobacteria	Burkholderiales	Alcaligenaceae	Bordetella	Bordetella petrii
OTU1806	Bacteria	Proteobacteria	Betaproteobacteria	Burkholderiales	Alcaligenaceae	Castellaniella	Castellaniella defragrans
OTU1807	Bacteria	Proteobacteria	Betaproteobacteria	Burkholderiales	Alcaligenaceae	Oligella	Oligella ureolytica
OTU1808	Bacteria	Proteobacteria	Betaproteobacteria	Burkholderiales	Alcaligenaceae	Oligella	Oligella urethralis
OTU1809	Bacteria	Proteobacteria	Betaproteobacteria	Burkholderiales	Alcaligenaceae	Pigmentiphaga	Pigmentiphaga kullae
OTU1810	Bacteria	Proteobacteria	Betaproteobacteria	Burkholderiales	Alcaligenaceae	Taylorella	Taylorella asinigenitalis
OTU1811	Bacteria	Proteobacteria	Betaproteobacteria	Burkholderiales	Alcaligenaceae	Taylorella	Taylorella equigenitalis
OTU1812	Bacteria	Proteobacteria	Betaproteobacteria	Burkholderiales	Alcaligenaceae	Tetrathiobacter	Tetrathiobacter sp. S11-15
OTU1813	Bacteria	Proteobacteria	Betaproteobacteria	Burkholderiales	Alcaligenaceae	unclassified (derived from Alcaligenaceae)	Kerstersia gyiorum
OTU1814	Bacteria	Proteobacteria	Betaproteobacteria	Burkholderiales	Burkholderiaceae	Burkholderia	Burkholderia ambifaria
OTU1815	Bacteria	Proteobacteria	Betaproteobacteria	Burkholderiales	Burkholderiaceae	Burkholderia	Burkholderia andropogonis
OTU1816	Bacteria	Proteobacteria	Betaproteobacteria	Burkholderiales	Burkholderiaceae	Burkholderia	Burkholderia caribensis
OTU1817	Bacteria	Proteobacteria	Betaproteobacteria	Burkholderiales	Burkholderiaceae	Burkholderia	Burkholderia cenocepacia
OTU1818	Bacteria	Proteobacteria	Betaproteobacteria	Burkholderiales	Burkholderiaceae	Burkholderia	Burkholderia cepacia
OTU1819	Bacteria	Proteobacteria	Betaproteobacteria	Burkholderiales	Burkholderiaceae	Burkholderia	Burkholderia endofungorum
OTU1820	Bacteria	Proteobacteria	Betaproteobacteria	Burkholderiales	Burkholderiaceae	Burkholderia	Burkholderia fungorum
OTU1821	Bacteria	Proteobacteria	Betaproteobacteria	Burkholderiales	Burkholderiaceae	Burkholderia	Burkholderia gladioli
OTU1822	Bacteria	Proteobacteria	Betaproteobacteria	Burkholderiales	Burkholderiaceae	Burkholderia	Burkholderia glathei
OTU1823	Bacteria	Proteobacteria	Betaproteobacteria	Burkholderiales	Burkholderiaceae	Burkholderia	Burkholderia graminis
OTU1824	Bacteria	Proteobacteria	Betaproteobacteria	Burkholderiales	Burkholderiaceae	Burkholderia	Burkholderia kururiensis
OTU1825	Bacteria	Proteobacteria	Betaproteobacteria	Burkholderiales	Burkholderiaceae	Burkholderia	Burkholderia multivorans
OTU1826	Bacteria	Proteobacteria	Betaproteobacteria	Burkholderiales	Burkholderiaceae	Burkholderia	Burkholderia phenazinium
OTU1827	Bacteria	Proteobacteria	Betaproteobacteria	Burkholderiales	Burkholderiaceae	Burkholderia	Burkholderia phymatum
OTU1828	Bacteria	Proteobacteria	Betaproteobacteria	Burkholderiales	Burkholderiaceae	Burkholderia	Burkholderia pseudomallei
OTU1829	Bacteria	Proteobacteria	Betaproteobacteria	Burkholderiales	Burkholderiaceae	Burkholderia	Burkholderia rhizoxinica
OTU1830	Bacteria	Proteobacteria	Betaproteobacteria	Burkholderiales	Burkholderiaceae	Burkholderia	Burkholderia sp.
OTU1832	Bacteria	Proteobacteria	Betaproteobacteria	Burkholderiales	Burkholderiaceae	Burkholderia	Burkholderia sp. Eh1-1
OTU1833	Bacteria	Proteobacteria	Betaproteobacteria	Burkholderiales	Burkholderiaceae	Burkholderia	Burkholderia sp. M701
OTU1834	Bacteria	Proteobacteria	Betaproteobacteria	Burkholderiales	Burkholderiaceae	Burkholderia	Burkholderia sp. Ms116
OTU1835	Bacteria	Proteobacteria	Betaproteobacteria	Burkholderiales	Burkholderiaceae	Burkholderia	Burkholderia sp. NK8
OTU1836	Bacteria	Proteobacteria	Betaproteobacteria	Burkholderiales	Burkholderiaceae	Burkholderia	Burkholderia sp. SWF66029
OTU1837	Bacteria	Proteobacteria	Betaproteobacteria	Burkholderiales	Burkholderiaceae	Burkholderia	Burkholderia sp. TNe-862
OTU1838	Bacteria	Proteobacteria	Betaproteobacteria	Burkholderiales	Burkholderiaceae	Burkholderia	Burkholderia thailandensis
OTU1839	Bacteria	Proteobacteria	Betaproteobacteria	Burkholderiales	Burkholderiaceae	Burkholderia	Burkholderia tropica
OTU1840	Bacteria	Proteobacteria	Betaproteobacteria	Burkholderiales	Burkholderiaceae	Burkholderia	Burkholderia tuberum
OTU1841	Bacteria	Proteobacteria	Betaproteobacteria	Burkholderiales	Burkholderiaceae	Burkholderia	Burkholderia vietnamiensis
OTU1843	Bacteria	Proteobacteria	Betaproteobacteria	Burkholderiales	Burkholderiaceae	Burkholderia	uncultured Burkholderia sp.
OTU1844	Bacteria	Proteobacteria	Betaproteobacteria	Burkholderiales	Burkholderiaceae	Candidatus Glomeribacter	Candidatus Glomeribacter gigasporarum
OTU1845	Bacteria	Proteobacteria	Betaproteobacteria	Burkholderiales	Burkholderiaceae	Cupriavidus	Cupriavidus basilensis
OTU1847	Bacteria	Proteobacteria	Betaproteobacteria	Burkholderiales	Burkholderiaceae	Cupriavidus	Cupriavidus gilardii
OTU1848	Bacteria	Proteobacteria	Betaproteobacteria	Burkholderiales	Burkholderiaceae	Cupriavidus	Cupriavidus metallidurans
OTU1849	Bacteria	Proteobacteria	Betaproteobacteria	Burkholderiales	Burkholderiaceae	Cupriavidus	Cupriavidus necator
OTU1850	Bacteria	Proteobacteria	Betaproteobacteria	Burkholderiales	Burkholderiaceae	Cupriavidus	Cupriavidus pauculus
OTU1853	Bacteria	Proteobacteria	Betaproteobacteria	Burkholderiales	Burkholderiaceae	Cupriavidus	Cupriavidus taiwanensis
OTU1854	Bacteria	Proteobacteria	Betaproteobacteria	Burkholderiales	Burkholderiaceae	Cupriavidus	uncultured Cupriavidus sp.
OTU1855	Bacteria	Proteobacteria	Betaproteobacteria	Burkholderiales	Burkholderiaceae	Pandoraea	Pandoraea norimbergensis
OTU1856	Bacteria	Proteobacteria	Betaproteobacteria	Burkholderiales	Burkholderiaceae	Pandoraea	Pandoraea pnomenusa
OTU1857	Bacteria	Proteobacteria	Betaproteobacteria	Burkholderiales	Burkholderiaceae	Pandoraea	Pandoraea pulmonicola
OTU1858	Bacteria	Proteobacteria	Betaproteobacteria	Burkholderiales	Burkholderiaceae	Polynucleobacter	Polynucleobacter acidiphobus
OTU1859	Bacteria	Proteobacteria	Betaproteobacteria	Burkholderiales	Burkholderiaceae	Polynucleobacter	Polynucleobacter cosmopolitanus
OTU1860	Bacteria	Proteobacteria	Betaproteobacteria	Burkholderiales	Burkholderiaceae	Polynucleobacter	Polynucleobacter necessarius
OTU1862	Bacteria	Proteobacteria	Betaproteobacteria	Burkholderiales	Burkholderiaceae	Ralstonia	Ralstonia pickettii
OTU1863	Bacteria	Proteobacteria	Betaproteobacteria	Burkholderiales	Burkholderiaceae	Ralstonia	Ralstonia solanacearum
OTU1865	Bacteria	Proteobacteria	Betaproteobacteria	Burkholderiales	Burkholderiaceae	Ralstonia	Ralstonia sp. I502
OTU1866	Bacteria	Proteobacteria	Betaproteobacteria	Burkholderiales	Burkholderiaceae	Ralstonia	Ralstonia sp. PHS1
OTU1867	Bacteria	Proteobacteria	Betaproteobacteria	Burkholderiales	Burkholderiaceae	Ralstonia	Ralstonia sp. uncultured
OTU1868	Bacteria	Proteobacteria	Betaproteobacteria	Burkholderiales	Comamonadaceae	Acidovorax	Acidovorax anthurii
OTU1869	Bacteria	Proteobacteria	Betaproteobacteria	Burkholderiales	Comamonadaceae	Acidovorax	Acidovorax cattleyae
OTU1870	Bacteria	Proteobacteria	Betaproteobacteria	Burkholderiales	Comamonadaceae	Acidovorax	Acidovorax citrulli
OTU1871	Bacteria	Proteobacteria	Betaproteobacteria	Burkholderiales	Comamonadaceae	Acidovorax	Acidovorax delafieldii
OTU1872	Bacteria	Proteobacteria	Betaproteobacteria	Burkholderiales	Comamonadaceae	Acidovorax	Acidovorax facilis
OTU1873	Bacteria	Proteobacteria	Betaproteobacteria	Burkholderiales	Comamonadaceae	Acidovorax	Acidovorax sp. JS42
OTU1874	Bacteria	Proteobacteria	Betaproteobacteria	Burkholderiales	Comamonadaceae	Acidovorax	Acidovorax sp. R-25212
OTU1875	Bacteria	Proteobacteria	Betaproteobacteria	Burkholderiales	Comamonadaceae	Acidovorax	Acidovorax sp. Sy22HNO
OTU1876	Bacteria	Proteobacteria	Betaproteobacteria	Burkholderiales	Comamonadaceae	Acidovorax	Acidovorax sp. WB62
OTU1877	Bacteria	Proteobacteria	Betaproteobacteria	Burkholderiales	Comamonadaceae	Acidovorax	Acidovorax temperans
OTU1878	Bacteria	Proteobacteria	Betaproteobacteria	Burkholderiales	Comamonadaceae	Acidovorax	uncultured Acidovorax sp.
OTU1879	Bacteria	Proteobacteria	Betaproteobacteria	Burkholderiales	Comamonadaceae	Albidiferax	Albidiferax ferrireducens
OTU1881	Bacteria	Proteobacteria	Betaproteobacteria	Burkholderiales	Comamonadaceae	Brachymonas	Brachymonas denitrificans
OTU1882	Bacteria	Proteobacteria	Betaproteobacteria	Burkholderiales	Comamonadaceae	Caldimonas	Caldimonas manganoxidans
OTU1883	Bacteria	Proteobacteria	Betaproteobacteria	Burkholderiales	Comamonadaceae	Comamonas	Comamonas aquatica
OTU1884	Bacteria	Proteobacteria	Betaproteobacteria	Burkholderiales	Comamonadaceae	Comamonas	Comamonas denitrificans
OTU1885	Bacteria	Proteobacteria	Betaproteobacteria	Burkholderiales	Comamonadaceae	Comamonas	Comamonas kerstersii
OTU1886	Bacteria	Proteobacteria	Betaproteobacteria	Burkholderiales	Comamonadaceae	Comamonas	Comamonas terrigena
OTU1887	Bacteria	Proteobacteria	Betaproteobacteria	Burkholderiales	Comamonadaceae	Comamonas	Comamonas testosteroni
OTU1888	Bacteria	Proteobacteria	Betaproteobacteria	Burkholderiales	Comamonadaceae	Curvibacter	Curvibacter putative symbiont of Hydra magnipapillata
OTU1889	Bacteria	Proteobacteria	Betaproteobacteria	Burkholderiales	Comamonadaceae	Delftia	Delftia acidovorans
OTU1890	Bacteria	Proteobacteria	Betaproteobacteria	Burkholderiales	Comamonadaceae	Delftia	Delftia tsuruhatensis
OTU1891	Bacteria	Proteobacteria	Betaproteobacteria	Burkholderiales	Comamonadaceae	Hydrogenophaga	Hydrogenophaga intermedia
OTU1892	Bacteria	Proteobacteria	Betaproteobacteria	Burkholderiales	Comamonadaceae	Hydrogenophaga	Hydrogenophaga sp. CL3
OTU1893	Bacteria	Proteobacteria	Betaproteobacteria	Burkholderiales	Comamonadaceae	Hydrogenophaga	Hydrogenophaga sp. D11-24b2
OTU1894	Bacteria	Proteobacteria	Betaproteobacteria	Burkholderiales	Comamonadaceae	Hydrogenophaga	Hydrogenophaga sp. R02-6
OTU1897	Bacteria	Proteobacteria	Betaproteobacteria	Burkholderiales	Comamonadaceae	Pelomonas	Pelomonas aquatica
OTU1898	Bacteria	Proteobacteria	Betaproteobacteria	Burkholderiales	Comamonadaceae	Pelomonas	Pelomonas saccharophila
OTU1899	Bacteria	Proteobacteria	Betaproteobacteria	Burkholderiales	Comamonadaceae	Polaromonas	Polaromonas naphthalenivorans
OTU1901	Bacteria	Proteobacteria	Betaproteobacteria	Burkholderiales	Comamonadaceae	Polaromonas	Polaromonas sp. GM1
OTU1902	Bacteria	Proteobacteria	Betaproteobacteria	Burkholderiales	Comamonadaceae	Polaromonas	Polaromonas sp. JS666
OTU1903	Bacteria	Proteobacteria	Betaproteobacteria	Burkholderiales	Comamonadaceae	Pseudacidovorax	Pseudacidovorax intermedius
OTU1904	Bacteria	Proteobacteria	Betaproteobacteria	Burkholderiales	Comamonadaceae	Simplicispira	Simplicispira limi
OTU1905	Bacteria	Proteobacteria	Betaproteobacteria	Burkholderiales	Comamonadaceae	Simplicispira	Simplicispira psychrophila
OTU1906	Bacteria	Proteobacteria	Betaproteobacteria	Burkholderiales	Comamonadaceae	unclassified (derived from Comamonadaceae)	Comamonadaceae bacterium I-Bh25-7
OTU1907	Bacteria	Proteobacteria	Betaproteobacteria	Burkholderiales	Comamonadaceae	unclassified (derived from Comamonadaceae)	Comamonadaceae bacterium N148
OTU1908	Bacteria	Proteobacteria	Betaproteobacteria	Burkholderiales	Comamonadaceae	unclassified (derived from Comamonadaceae)	Comamonadaceae bacterium P1D3
OTU1909	Bacteria	Proteobacteria	Betaproteobacteria	Burkholderiales	Comamonadaceae	unclassified (derived from Comamonadaceae)	uncultured Comamonadaceae bacterium
OTU1910	Bacteria	Proteobacteria	Betaproteobacteria	Burkholderiales	Comamonadaceae	Variovorax	Variovorax paradoxus
OTU1911	Bacteria	Proteobacteria	Betaproteobacteria	Burkholderiales	Comamonadaceae	Variovorax	Variovorax soli
OTU1912	Bacteria	Proteobacteria	Betaproteobacteria	Burkholderiales	Comamonadaceae	Variovorax	Variovorax sp. HAB-23
OTU1913	Bacteria	Proteobacteria	Betaproteobacteria	Burkholderiales	Comamonadaceae	Variovorax	Variovorax sp. HAB-24
OTU1914	Bacteria	Proteobacteria	Betaproteobacteria	Burkholderiales	Comamonadaceae	Variovorax	Variovorax sp. HAB-29
OTU1915	Bacteria	Proteobacteria	Betaproteobacteria	Burkholderiales	Comamonadaceae	Variovorax	Variovorax sp. SB10
OTU1916	Bacteria	Proteobacteria	Betaproteobacteria	Burkholderiales	Comamonadaceae	Verminephrobacter	uncultured Verminephrobacter sp.
OTU1917	Bacteria	Proteobacteria	Betaproteobacteria	Burkholderiales	Comamonadaceae	Verminephrobacter	Verminephrobacter eiseniae
OTU1918	Bacteria	Proteobacteria	Betaproteobacteria	Burkholderiales	Comamonadaceae	Xenophilus	Xenophilus azovorans
OTU1919	Bacteria	Proteobacteria	Betaproteobacteria	Burkholderiales	Oxalobacteraceae	Collimonas	Collimonas fungivorans
OTU1921	Bacteria	Proteobacteria	Betaproteobacteria	Burkholderiales	Oxalobacteraceae	Duganella	Duganella zoogloeoides
OTU1922	Bacteria	Proteobacteria	Betaproteobacteria	Burkholderiales	Oxalobacteraceae	Herbaspirillum	Herbaspirillum huttiense
OTU1924	Bacteria	Proteobacteria	Betaproteobacteria	Burkholderiales	Oxalobacteraceae	Herbaspirillum	Herbaspirillum seropedicae
OTU1925	Bacteria	Proteobacteria	Betaproteobacteria	Burkholderiales	Oxalobacteraceae	Herbaspirillum	Herbaspirillum sp. I-Bh15-17
OTU1926	Bacteria	Proteobacteria	Betaproteobacteria	Burkholderiales	Oxalobacteraceae	Herbaspirillum	Herbaspirillum sp. KP1-50
OTU1927	Bacteria	Proteobacteria	Betaproteobacteria	Burkholderiales	Oxalobacteraceae	Herminiimonas	Herminiimonas aquatilis
OTU1928	Bacteria	Proteobacteria	Betaproteobacteria	Burkholderiales	Oxalobacteraceae	Herminiimonas	Herminiimonas fonticola
OTU1929	Bacteria	Proteobacteria	Betaproteobacteria	Burkholderiales	Oxalobacteraceae	Herminiimonas	Herminiimonas saxobsidens
OTU1932	Bacteria	Proteobacteria	Betaproteobacteria	Burkholderiales	Oxalobacteraceae	Oxalicibacterium	Oxalicibacterium flavum
OTU1933	Bacteria	Proteobacteria	Betaproteobacteria	Burkholderiales	Oxalobacteraceae	Oxalicibacterium	Oxalicibacterium horti
OTU1934	Bacteria	Proteobacteria	Betaproteobacteria	Burkholderiales	Oxalobacteraceae	Oxalobacter	Oxalobacter formigenes
OTU1935	Bacteria	Proteobacteria	Betaproteobacteria	Burkholderiales	Oxalobacteraceae	Telluria	Telluria mixta
OTU1937	Bacteria	Proteobacteria	Betaproteobacteria	Burkholderiales	unclassified (derived from Burkholderiales)	Aquabacterium	Aquabacterium commune
OTU1938	Bacteria	Proteobacteria	Betaproteobacteria	Burkholderiales	unclassified (derived from Burkholderiales)	Ideonella	Ideonella sp. 1a22
OTU1939	Bacteria	Proteobacteria	Betaproteobacteria	Burkholderiales	unclassified (derived from Burkholderiales)	Leptothrix	Leptothrix discophora
OTU1942	Bacteria	Proteobacteria	Betaproteobacteria	Burkholderiales	unclassified (derived from Burkholderiales)	Mitsuaria	Mitsuaria chitosanitabida
OTU1943	Bacteria	Proteobacteria	Betaproteobacteria	Burkholderiales	unclassified (derived from Burkholderiales)	Roseateles	Roseateles depolymerans
OTU1944	Bacteria	Proteobacteria	Betaproteobacteria	Burkholderiales	unclassified (derived from Burkholderiales)	Roseateles	Roseateles terrae
OTU1945	Bacteria	Proteobacteria	Betaproteobacteria	Burkholderiales	unclassified (derived from Burkholderiales)	Rubrivivax	Rubrivivax gelatinosus
OTU1946	Bacteria	Proteobacteria	Betaproteobacteria	Burkholderiales	unclassified (derived from Burkholderiales)	Sphaerotilus	Sphaerotilus natans
OTU1947	Bacteria	Proteobacteria	Betaproteobacteria	Burkholderiales	unclassified (derived from Burkholderiales)	Thiobacter	Thiobacter subterraneus
OTU1948	Bacteria	Proteobacteria	Betaproteobacteria	Burkholderiales	unclassified (derived from Burkholderiales)	Thiomonas	Thiomonas delicata
OTU1949	Bacteria	Proteobacteria	Betaproteobacteria	Burkholderiales	unclassified (derived from Burkholderiales)	Thiomonas	Thiomonas sp. 3As
OTU1950	Bacteria	Proteobacteria	Betaproteobacteria	Burkholderiales	unclassified (derived from Burkholderiales)	Thiomonas	Thiomonas sp. CB1
OTU1951	Bacteria	Proteobacteria	Betaproteobacteria	Burkholderiales	unclassified (derived from Burkholderiales)	Thiomonas	Thiomonas sp. CB2
OTU1952	Bacteria	Proteobacteria	Betaproteobacteria	Burkholderiales	unclassified (derived from Burkholderiales)	Thiomonas	Thiomonas sp. WJ68
OTU1953	Bacteria	Proteobacteria	Betaproteobacteria	Burkholderiales	unclassified (derived from Burkholderiales)	unclassified (derived from Burkholderiales)	Polyangium brachysporum
OTU1954	Bacteria	Proteobacteria	Betaproteobacteria	Burkholderiales	unclassified (derived from Burkholderiales)	unclassified (derived from Burkholderiales)	uncultured Burkholderiales bacterium
OTU1955	Bacteria	Proteobacteria	Betaproteobacteria	Gallionellales	Gallionellaceae	Sideroxydans	Sideroxydans lithotrophicus
OTU1956	Bacteria	Proteobacteria	Betaproteobacteria	Hydrogenophilales	Hydrogenophilaceae	Thiobacillus	Thiobacillus aquaesulis
OTU1957	Bacteria	Proteobacteria	Betaproteobacteria	Hydrogenophilales	Hydrogenophilaceae	Thiobacillus	Thiobacillus denitrificans
OTU1958	Bacteria	Proteobacteria	Betaproteobacteria	Hydrogenophilales	Hydrogenophilaceae	Thiobacillus	Thiobacillus plumbophilus
OTU1960	Bacteria	Proteobacteria	Betaproteobacteria	Hydrogenophilales	Hydrogenophilaceae	Thiobacillus	Thiobacillus sp. uncultured
OTU1961	Bacteria	Proteobacteria	Betaproteobacteria	Methylophilales	Methylophilaceae	Methylobacillus	Methylobacillus flagellatus
OTU1962	Bacteria	Proteobacteria	Betaproteobacteria	Methylophilales	Methylophilaceae	Methylobacillus	Methylobacillus sp. 12S
OTU1963	Bacteria	Proteobacteria	Betaproteobacteria	Methylophilales	Methylophilaceae	Methylobacillus	Methylobacillus sp. Lap
OTU1964	Bacteria	Proteobacteria	Betaproteobacteria	Methylophilales	Methylophilaceae	Methylobacillus	Methylobacillus sp. M8
OTU1965	Bacteria	Proteobacteria	Betaproteobacteria	Methylophilales	Methylophilaceae	Methylophilus	Methylophilus glucoseoxidans
OTU1966	Bacteria	Proteobacteria	Betaproteobacteria	Methylophilales	Methylophilaceae	Methylophilus	Methylophilus methylotrophus
OTU1967	Bacteria	Proteobacteria	Betaproteobacteria	Methylophilales	Methylophilaceae	Methylophilus	Methylophilus quaylei
OTU1968	Bacteria	Proteobacteria	Betaproteobacteria	Methylophilales	Methylophilaceae	Methylophilus	Methylophilus sp. Ship
OTU1969	Bacteria	Proteobacteria	Betaproteobacteria	Neisseriales	Neisseriaceae	Aquitalea	Aquitalea sp. PGP-1
OTU1970	Bacteria	Proteobacteria	Betaproteobacteria	Neisseriales	Neisseriaceae	Chromobacterium	Chromobacterium piscinae
OTU1971	Bacteria	Proteobacteria	Betaproteobacteria	Neisseriales	Neisseriaceae	Chromobacterium	Chromobacterium sp. DS-1
OTU1972	Bacteria	Proteobacteria	Betaproteobacteria	Neisseriales	Neisseriaceae	Chromobacterium	Chromobacterium sp. USM2
OTU1973	Bacteria	Proteobacteria	Betaproteobacteria	Neisseriales	Neisseriaceae	Chromobacterium	Chromobacterium violaceum
OTU1974	Bacteria	Proteobacteria	Betaproteobacteria	Neisseriales	Neisseriaceae	Laribacter	Laribacter hongkongensis
OTU1976	Bacteria	Proteobacteria	Betaproteobacteria	Neisseriales	Neisseriaceae	Neisseria	Neisseria flavescens
OTU1977	Bacteria	Proteobacteria	Betaproteobacteria	Neisseriales	Neisseriaceae	Neisseria	Neisseria sp. 93S1
OTU1979	Bacteria	Proteobacteria	Betaproteobacteria	Neisseriales	Neisseriaceae	Vogesella	Vogesella indigofera
OTU1982	Bacteria	Proteobacteria	Betaproteobacteria	Nitrosomonadales	Nitrosomonadaceae	Nitrosomonas	Nitrosomonas communis
OTU1983	Bacteria	Proteobacteria	Betaproteobacteria	Nitrosomonadales	Nitrosomonadaceae	Nitrosomonas	Nitrosomonas eutropha
OTU1984	Bacteria	Proteobacteria	Betaproteobacteria	Nitrosomonadales	Nitrosomonadaceae	Nitrosomonas	Nitrosomonas halophila
OTU1985	Bacteria	Proteobacteria	Betaproteobacteria	Nitrosomonadales	Nitrosomonadaceae	Nitrosomonas	Nitrosomonas nitrosa
OTU1986	Bacteria	Proteobacteria	Betaproteobacteria	Nitrosomonadales	Nitrosomonadaceae	Nitrosomonas	Nitrosomonas oligotropha
OTU1987	Bacteria	Proteobacteria	Betaproteobacteria	Nitrosomonadales	Nitrosomonadaceae	Nitrosomonas	Nitrosomonas sp. AL212
OTU1988	Bacteria	Proteobacteria	Betaproteobacteria	Nitrosomonadales	Nitrosomonadaceae	Nitrosomonas	Nitrosomonas sp. ML1
OTU1989	Bacteria	Proteobacteria	Betaproteobacteria	Nitrosomonadales	Nitrosomonadaceae	Nitrosomonas	Nitrosomonas sp. NL7
OTU1990	Bacteria	Proteobacteria	Betaproteobacteria	Nitrosomonadales	Nitrosomonadaceae	Nitrosomonas	Nitrosomonas sp. Nm148
OTU1991	Bacteria	Proteobacteria	Betaproteobacteria	Nitrosomonadales	Nitrosomonadaceae	Nitrosomonas	Nitrosomonas sp. Nm58
OTU1992	Bacteria	Proteobacteria	Betaproteobacteria	Nitrosomonadales	Nitrosomonadaceae	Nitrosomonas	Nitrosomonas sp. Nm86
OTU1993	Bacteria	Proteobacteria	Betaproteobacteria	Nitrosomonadales	Nitrosomonadaceae	Nitrosomonas	Nitrosomonas unclultured sp.
OTU1994	Bacteria	Proteobacteria	Betaproteobacteria	Nitrosomonadales	Nitrosomonadaceae	Nitrosomonas	Nitrosomonas ureae
OTU1995	Bacteria	Proteobacteria	Betaproteobacteria	Nitrosomonadales	Nitrosomonadaceae	Nitrosospira	Nitrosospira multiformis
OTU1997	Bacteria	Proteobacteria	Betaproteobacteria	Nitrosomonadales	Nitrosomonadaceae	Nitrosospira	Nitrosospira sp. GS832
OTU1998	Bacteria	Proteobacteria	Betaproteobacteria	Nitrosomonadales	Nitrosomonadaceae	Nitrosospira	Nitrosospira sp. Nl5
OTU1999	Bacteria	Proteobacteria	Betaproteobacteria	Nitrosomonadales	Nitrosomonadaceae	Nitrosospira	Nitrosospira sp. Nsp57
OTU2000	Bacteria	Proteobacteria	Betaproteobacteria	Nitrosomonadales	Nitrosomonadaceae	Nitrosospira	Nitrosospira sp. TCH711
OTU2003	Bacteria	Proteobacteria	Betaproteobacteria	Nitrosomonadales	Nitrosomonadaceae	unclassified (derived from Nitrosomonadaceae)	uncultured ammonia-oxidizing bacterium
OTU2004	Bacteria	Proteobacteria	Betaproteobacteria	Nitrosomonadales	Nitrosomonadaceae	unclassified (derived from Nitrosomonadaceae)	uncultured Nitrosomonadaceae bacterium
OTU2005	Bacteria	Proteobacteria	Betaproteobacteria	Nitrosomonadales	unclassified (derived from Nitrosomonadales)	unclassified (derived from Nitrosomonadales)	uncultured Nitrosomonadales bacterium
OTU2006	Bacteria	Proteobacteria	Betaproteobacteria	Rhodocyclales	Rhodocyclaceae	Aromatoleum	Aromatoleum aromaticum
OTU2007	Bacteria	Proteobacteria	Betaproteobacteria	Rhodocyclales	Rhodocyclaceae	Azoarcus	Azoarcus communis
OTU2008	Bacteria	Proteobacteria	Betaproteobacteria	Rhodocyclales	Rhodocyclaceae	Azoarcus	Azoarcus sp.
OTU2009	Bacteria	Proteobacteria	Betaproteobacteria	Rhodocyclales	Rhodocyclaceae	Azoarcus	Azoarcus sp. BH72
OTU2010	Bacteria	Proteobacteria	Betaproteobacteria	Rhodocyclales	Rhodocyclaceae	Azoarcus	Azoarcus tolulyticus
OTU2011	Bacteria	Proteobacteria	Betaproteobacteria	Rhodocyclales	Rhodocyclaceae	Azoarcus	uncultured Azoarcus sp.
OTU2012	Bacteria	Proteobacteria	Betaproteobacteria	Rhodocyclales	Rhodocyclaceae	Azonexus	Azonexus fungiphilus
OTU2013	Bacteria	Proteobacteria	Betaproteobacteria	Rhodocyclales	Rhodocyclaceae	Azospira	Azospira oryzae
OTU2014	Bacteria	Proteobacteria	Betaproteobacteria	Rhodocyclales	Rhodocyclaceae	Azospira	Azospira restricta
OTU2015	Bacteria	Proteobacteria	Betaproteobacteria	Rhodocyclales	Rhodocyclaceae	Azovibrio	Azovibrio restrictus
OTU2016	Bacteria	Proteobacteria	Betaproteobacteria	Rhodocyclales	Rhodocyclaceae	Azovibrio	Azovibrio sp. R-25062
OTU2017	Bacteria	Proteobacteria	Betaproteobacteria	Rhodocyclales	Rhodocyclaceae	Dechloromonas	Dechloromonas denitrificans
OTU2018	Bacteria	Proteobacteria	Betaproteobacteria	Rhodocyclales	Rhodocyclaceae	Dechloromonas	Dechloromonas sp. LT-1
OTU2019	Bacteria	Proteobacteria	Betaproteobacteria	Rhodocyclales	Rhodocyclaceae	Dechloromonas	Dechloromonas sp. MissR
OTU2021	Bacteria	Proteobacteria	Betaproteobacteria	Rhodocyclales	Rhodocyclaceae	Denitromonas	Denitromonas sp. D2-1
OTU2022	Bacteria	Proteobacteria	Betaproteobacteria	Rhodocyclales	Rhodocyclaceae	Methyloversatilis	Methyloversatilis universalis
OTU2023	Bacteria	Proteobacteria	Betaproteobacteria	Rhodocyclales	Rhodocyclaceae	Sterolibacterium	Sterolibacterium denitrificans
OTU2024	Bacteria	Proteobacteria	Betaproteobacteria	Rhodocyclales	Rhodocyclaceae	Thauera	Thauera aromatica
OTU2025	Bacteria	Proteobacteria	Betaproteobacteria	Rhodocyclales	Rhodocyclaceae	Thauera	Thauera mechernichensis
OTU2026	Bacteria	Proteobacteria	Betaproteobacteria	Rhodocyclales	Rhodocyclaceae	Thauera	Thauera sp. MZ1T
OTU2027	Bacteria	Proteobacteria	Betaproteobacteria	Rhodocyclales	Rhodocyclaceae	unclassified (derived from Rhodocyclaceae)	uncultured Rhodocyclaceae bacterium
OTU2028	Bacteria	Proteobacteria	Betaproteobacteria	Rhodocyclales	Rhodocyclaceae	Zoogloea	Zoogloea resiniphila
OTU2029	Bacteria	Proteobacteria	Betaproteobacteria	unclassified (derived from Betaproteobacteria)	unclassified (derived from Betaproteobacteria)	Candidatus Accumulibacter	Candidatus Accumulibacter phosphatis
OTU2030	Bacteria	Proteobacteria	Betaproteobacteria	unclassified (derived from Betaproteobacteria)	unclassified (derived from Betaproteobacteria)	Kinetoplastibacterium	Kinetoplastibacterium blastocrithidii
OTU2031	Bacteria	Proteobacteria	Betaproteobacteria	unclassified (derived from Betaproteobacteria)	unclassified (derived from Betaproteobacteria)	unclassified (derived from Betaproteobacteria)	beta proteobacterium KB13
OTU2032	Bacteria	Proteobacteria	Betaproteobacteria	unclassified (derived from Betaproteobacteria)	unclassified (derived from Betaproteobacteria)	unclassified (derived from Betaproteobacteria)	beta proteobacterium KNU3
OTU2033	Bacteria	Proteobacteria	Betaproteobacteria	unclassified (derived from Betaproteobacteria)	unclassified (derived from Betaproteobacteria)	unclassified (derived from Betaproteobacteria)	uncultured beta proteobacterium
OTU2034	Bacteria	Proteobacteria	Deltaproteobacteria	Bdellovibrionales	Bacteriovoracaceae	Bacteriovorax	Bacteriovorax sp. MANZ5
OTU2035	Bacteria	Proteobacteria	Deltaproteobacteria	Bdellovibrionales	Bacteriovoracaceae	Bacteriovorax	Bacteriovorax sp. MIA4
OTU2036	Bacteria	Proteobacteria	Deltaproteobacteria	Bdellovibrionales	Bacteriovoracaceae	Bacteriovorax	Bacteriovorax stolpii
OTU2037	Bacteria	Proteobacteria	Deltaproteobacteria	Bdellovibrionales	Bdellovibrionaceae	Bdellovibrio	Bdellovibrio bacteriovorus
OTU2038	Bacteria	Proteobacteria	Deltaproteobacteria	Bdellovibrionales	Bdellovibrionaceae	Bdellovibrio	Bdellovibrio sp. JSS
OTU2041	Bacteria	Proteobacteria	Deltaproteobacteria	Desulfobacterales	Desulfobacteraceae	Desulfobacter	Desulfobacter postgatei
OTU2042	Bacteria	Proteobacteria	Deltaproteobacteria	Desulfobacterales	Desulfobacteraceae	Desulfobacterium	Desulfobacterium anilini
OTU2043	Bacteria	Proteobacteria	Deltaproteobacteria	Desulfobacterales	Desulfobacteraceae	Desulfobacula	Desulfobacula toluolica
OTU2044	Bacteria	Proteobacteria	Deltaproteobacteria	Desulfobacterales	Desulfobacteraceae	Desulfobacula	uncultured Desulfobacula sp.
OTU2045	Bacteria	Proteobacteria	Deltaproteobacteria	Desulfobacterales	Desulfobacteraceae	Desulfobotulus	Desulfobotulus sapovorans
OTU2046	Bacteria	Proteobacteria	Deltaproteobacteria	Desulfobacterales	Desulfobacteraceae	Desulfocella	Desulfocella halophila
OTU2047	Bacteria	Proteobacteria	Deltaproteobacteria	Desulfobacterales	Desulfobacteraceae	Desulfocella	Desulfocella sp. DSM 2056
OTU2048	Bacteria	Proteobacteria	Deltaproteobacteria	Desulfobacterales	Desulfobacteraceae	Desulfococcus	Desulfococcus sp. DSM 8541
OTU2049	Bacteria	Proteobacteria	Deltaproteobacteria	Desulfobacterales	Desulfobacteraceae	Desulfofaba	Desulfofaba fastidiosa
OTU2050	Bacteria	Proteobacteria	Deltaproteobacteria	Desulfobacterales	Desulfobacteraceae	Desulfofrigus	Desulfofrigus sp. HRS-La3x
OTU2051	Bacteria	Proteobacteria	Deltaproteobacteria	Desulfobacterales	Desulfobacteraceae	Desulfonema	Desulfonema ishimotonii
OTU2052	Bacteria	Proteobacteria	Deltaproteobacteria	Desulfobacterales	Desulfobacteraceae	Desulfonema	Desulfonema magnum
OTU2053	Bacteria	Proteobacteria	Deltaproteobacteria	Desulfobacterales	Desulfobacteraceae	Desulforegula	Desulforegula conservatrix
OTU2054	Bacteria	Proteobacteria	Deltaproteobacteria	Desulfobacterales	Desulfobacteraceae	unclassified (derived from Desulfobacteraceae)	uncultured Desulfobacteraceae bacterium
OTU2055	Bacteria	Proteobacteria	Deltaproteobacteria	Desulfobacterales	Desulfobulbaceae	Desulfobulbus	Desulfobulbus propionicus
OTU2056	Bacteria	Proteobacteria	Deltaproteobacteria	Desulfobacterales	Desulfobulbaceae	Desulfobulbus	uncultured Desulfobulbus sp.
OTU2057	Bacteria	Proteobacteria	Deltaproteobacteria	Desulfobacterales	Desulfobulbaceae	unclassified (derived from Desulfobulbaceae)	sulfate-reducing bacterium TRM1
OTU2058	Bacteria	Proteobacteria	Deltaproteobacteria	Desulfobacterales	Desulfobulbaceae	unclassified (derived from Desulfobulbaceae)	uncultured Desulfobulbaceae bacterium
OTU2059	Bacteria	Proteobacteria	Deltaproteobacteria	Desulfovibrionales	Desulfohalobiaceae	Desulfohalobium	Desulfohalobium retbaense
OTU2060	Bacteria	Proteobacteria	Deltaproteobacteria	Desulfovibrionales	Desulfomicrobiaceae	Desulfomicrobium	Desulfomicrobium apsheronum
OTU2061	Bacteria	Proteobacteria	Deltaproteobacteria	Desulfovibrionales	Desulfomicrobiaceae	Desulfomicrobium	Desulfomicrobium sp. AR1902/01
OTU2062	Bacteria	Proteobacteria	Deltaproteobacteria	Desulfovibrionales	Desulfonatronumaceae	Desulfonatronum	Desulfonatronum lacustre
OTU2063	Bacteria	Proteobacteria	Deltaproteobacteria	Desulfovibrionales	Desulfovibrionaceae	Desulfovibrio	Desulfovibrio aerotolerans
OTU2064	Bacteria	Proteobacteria	Deltaproteobacteria	Desulfovibrionales	Desulfovibrionaceae	Desulfovibrio	Desulfovibrio butyratiphilus
OTU2065	Bacteria	Proteobacteria	Deltaproteobacteria	Desulfovibrionales	Desulfovibrionaceae	Desulfovibrio	Desulfovibrio cuneatus
OTU2066	Bacteria	Proteobacteria	Deltaproteobacteria	Desulfovibrionales	Desulfovibrionaceae	Desulfovibrio	Desulfovibrio magneticus
OTU2067	Bacteria	Proteobacteria	Deltaproteobacteria	Desulfovibrionales	Desulfovibrionaceae	Desulfovibrio	Desulfovibrio oceani
OTU2068	Bacteria	Proteobacteria	Deltaproteobacteria	Desulfovibrionales	Desulfovibrionaceae	Desulfovibrio	Desulfovibrio salexigens
OTU2069	Bacteria	Proteobacteria	Deltaproteobacteria	Desulfovibrionales	Desulfovibrionaceae	Desulfovibrio	Desulfovibrio sp. La1H2
OTU2070	Bacteria	Proteobacteria	Deltaproteobacteria	Desulfovibrionales	Desulfovibrionaceae	Desulfovibrio	Desulfovibrio sp. LS2003/01
OTU2071	Bacteria	Proteobacteria	Deltaproteobacteria	Desulfovibrionales	Desulfovibrionaceae	Desulfovibrio	Desulfovibrio sp. X
OTU2072	Bacteria	Proteobacteria	Deltaproteobacteria	Desulfovibrionales	Desulfovibrionaceae	Desulfovibrio	Desulfovibrio vulgaris
OTU2073	Bacteria	Proteobacteria	Deltaproteobacteria	Desulfovibrionales	unclassified (derived from Desulfovibrionales)	unclassified (derived from Desulfovibrionales)	Desulfovibrionales bacterium Spi55
OTU2074	Bacteria	Proteobacteria	Deltaproteobacteria	Desulfovibrionales	unclassified (derived from Desulfovibrionales)	unclassified (derived from Desulfovibrionales)	uncultured Desulfovibrionales bacterium
OTU2075	Bacteria	Proteobacteria	Deltaproteobacteria	Desulfurellales	Desulfurellaceae	Desulfurella	Desulfurella acetivorans
OTU2076	Bacteria	Proteobacteria	Deltaproteobacteria	Desulfuromonadales	Desulfuromonadaceae	Desulfuromonas	Desulfuromonas acetexigens
OTU2077	Bacteria	Proteobacteria	Deltaproteobacteria	Desulfuromonadales	Desulfuromonadaceae	Desulfuromonas	Desulfuromonas michiganensis
OTU2078	Bacteria	Proteobacteria	Deltaproteobacteria	Desulfuromonadales	Desulfuromonadaceae	Desulfuromusa	Desulfuromusa bakii
OTU2080	Bacteria	Proteobacteria	Deltaproteobacteria	Desulfuromonadales	Geobacteraceae	Geobacter	Geobacter chapelleii
OTU2082	Bacteria	Proteobacteria	Deltaproteobacteria	Desulfuromonadales	Geobacteraceae	Geobacter	Geobacter metallireducens
OTU2083	Bacteria	Proteobacteria	Deltaproteobacteria	Desulfuromonadales	Geobacteraceae	Geobacter	Geobacter pelophilus
OTU2084	Bacteria	Proteobacteria	Deltaproteobacteria	Desulfuromonadales	Geobacteraceae	Geobacter	Geobacter psychrophilus
OTU2086	Bacteria	Proteobacteria	Deltaproteobacteria	Desulfuromonadales	Geobacteraceae	Geobacter	Geobacter sp. Ply1
OTU2087	Bacteria	Proteobacteria	Deltaproteobacteria	Desulfuromonadales	Geobacteraceae	Geobacter	Geobacter sp. Ply4
OTU2088	Bacteria	Proteobacteria	Deltaproteobacteria	Desulfuromonadales	Geobacteraceae	Geobacter	Geobacter sulfurreducens
OTU2089	Bacteria	Proteobacteria	Deltaproteobacteria	Desulfuromonadales	Geobacteraceae	Geobacter	uncultured Geobacter sp.
OTU2090	Bacteria	Proteobacteria	Deltaproteobacteria	Desulfuromonadales	Geobacteraceae	unclassified (derived from Geobacteraceae)	uncultured Geobacteraceae bacterium
OTU2091	Bacteria	Proteobacteria	Deltaproteobacteria	Desulfuromonadales	Pelobacteraceae	Pelobacter	Pelobacter propionicus
OTU2093	Bacteria	Proteobacteria	Deltaproteobacteria	Myxococcales	Cystobacteraceae	Cystobacter	Angiococcus disciformis
OTU2094	Bacteria	Proteobacteria	Deltaproteobacteria	Myxococcales	Cystobacteraceae	Cystobacter	Cystobacter fuscus
OTU2097	Bacteria	Proteobacteria	Deltaproteobacteria	Myxococcales	Myxococcaceae	Corallococcus	Corallococcus coralloides
OTU2098	Bacteria	Proteobacteria	Deltaproteobacteria	Myxococcales	Myxococcaceae	Corallococcus	Corallococcus exiguus
OTU2099	Bacteria	Proteobacteria	Deltaproteobacteria	Myxococcales	Myxococcaceae	Corallococcus	Corallococcus macrosporus
OTU2100	Bacteria	Proteobacteria	Deltaproteobacteria	Myxococcales	Myxococcaceae	Myxococcus	Myxococcus fulvus
OTU2101	Bacteria	Proteobacteria	Deltaproteobacteria	Myxococcales	Myxococcaceae	Myxococcus	Myxococcus stipitatus
OTU2102	Bacteria	Proteobacteria	Deltaproteobacteria	Myxococcales	Myxococcaceae	Myxococcus	Myxococcus virescens
OTU2103	Bacteria	Proteobacteria	Deltaproteobacteria	Myxococcales	Myxococcaceae	Myxococcus	Myxococcus xanthus
OTU2104	Bacteria	Proteobacteria	Deltaproteobacteria	Myxococcales	Nannocystaceae	Nannocystis	Nannocystis exedens
OTU2106	Bacteria	Proteobacteria	Deltaproteobacteria	Myxococcales	Polyangiaceae	Chondromyces	Chondromyces apiculatus
OTU2107	Bacteria	Proteobacteria	Deltaproteobacteria	Myxococcales	Polyangiaceae	Sorangium	Sorangium cellulosum
OTU2108	Bacteria	Proteobacteria	Deltaproteobacteria	Myxococcales	unclassified (derived from Myxococcales)	Enhygromyxa	Enhygromyxa salina
OTU2109	Bacteria	Proteobacteria	Deltaproteobacteria	Syntrophobacterales	Syntrophaceae	Desulfobacca	Desulfobacca acetoxidans
OTU2110	Bacteria	Proteobacteria	Deltaproteobacteria	Syntrophobacterales	Syntrophobacteraceae	Desulforhabdus	Desulforhabdus sp. DDT
OTU2111	Bacteria	Proteobacteria	Deltaproteobacteria	Syntrophobacterales	Syntrophobacteraceae	Desulfovirga	Desulfovirga adipica
OTU2112	Bacteria	Proteobacteria	Deltaproteobacteria	Syntrophobacterales	Syntrophobacteraceae	Syntrophobacter	Syntrophobacter fumaroxidans
OTU2113	Bacteria	Proteobacteria	Deltaproteobacteria	Syntrophobacterales	Syntrophobacteraceae	Syntrophobacter	Syntrophobacter pfennigii
OTU2114	Bacteria	Proteobacteria	Deltaproteobacteria	Syntrophobacterales	Syntrophobacteraceae	Syntrophobacter	Syntrophobacter wolinii
OTU2115	Bacteria	Proteobacteria	Deltaproteobacteria	unclassified (derived from Deltaproteobacteria)	unclassified (derived from Deltaproteobacteria)	Spirobacillus	Spirobacillus cienkowskii
OTU2116	Bacteria	Proteobacteria	Deltaproteobacteria	unclassified (derived from Deltaproteobacteria)	unclassified (derived from Deltaproteobacteria)	unclassified (derived from Deltaproteobacteria)	delta proteobacterium MLMS-1
OTU2117	Bacteria	Proteobacteria	Deltaproteobacteria	unclassified (derived from Deltaproteobacteria)	unclassified (derived from Deltaproteobacteria)	unclassified (derived from Deltaproteobacteria)	sulfate-reducing bacterium mXyS1
OTU2118	Bacteria	Proteobacteria	Deltaproteobacteria	unclassified (derived from Deltaproteobacteria)	unclassified (derived from Deltaproteobacteria)	unclassified (derived from Deltaproteobacteria)	uncultured delta proteobacterium
OTU2119	Bacteria	Proteobacteria	Epsilonproteobacteria	Campylobacterales	Campylobacteraceae	Arcobacter	Arcobacter cibarius
OTU2121	Bacteria	Proteobacteria	Epsilonproteobacteria	Campylobacterales	Campylobacteraceae	Arcobacter	Arcobacter mytili
OTU2122	Bacteria	Proteobacteria	Epsilonproteobacteria	Campylobacterales	Campylobacteraceae	Arcobacter	Arcobacter nitrofigilis
OTU2125	Bacteria	Proteobacteria	Epsilonproteobacteria	Campylobacterales	Campylobacteraceae	Campylobacter	Campylobacter canadensis
OTU2126	Bacteria	Proteobacteria	Epsilonproteobacteria	Campylobacterales	Campylobacteraceae	Campylobacter	Campylobacter jejuni
OTU2128	Bacteria	Proteobacteria	Epsilonproteobacteria	Campylobacterales	Campylobacteraceae	Sulfurospirillum	Sulfurospirillum deleyianum
OTU2129	Bacteria	Proteobacteria	Epsilonproteobacteria	Campylobacterales	Helicobacteraceae	Helicobacter	Helicobacter aurati
OTU2130	Bacteria	Proteobacteria	Epsilonproteobacteria	Campylobacterales	Helicobacteraceae	Helicobacter	Helicobacter canadensis
OTU2131	Bacteria	Proteobacteria	Epsilonproteobacteria	Campylobacterales	Helicobacteraceae	Helicobacter	Helicobacter canis
OTU2132	Bacteria	Proteobacteria	Epsilonproteobacteria	Campylobacterales	Helicobacteraceae	Helicobacter	Helicobacter hepaticus
OTU2133	Bacteria	Proteobacteria	Epsilonproteobacteria	Campylobacterales	Helicobacteraceae	Helicobacter	Helicobacter mustelae
OTU2136	Bacteria	Proteobacteria	Epsilonproteobacteria	Campylobacterales	Helicobacteraceae	Helicobacter	Helicobacter trogontum
OTU2137	Bacteria	Proteobacteria	Epsilonproteobacteria	Campylobacterales	unclassified (derived from Campylobacterales)	Hydrogenimonas	Hydrogenimonas thermophila
OTU2138	Bacteria	Proteobacteria	Epsilonproteobacteria	Nautiliales	Nautiliaceae	Caminibacter	Caminibacter hydrogeniphilus
OTU2139	Bacteria	Proteobacteria	Epsilonproteobacteria	Nautiliales	Nautiliaceae	Caminibacter	Caminibacter sp. TB-1
OTU2140	Bacteria	Proteobacteria	Epsilonproteobacteria	unclassified (derived from Epsilonproteobacteria)	unclassified (derived from Epsilonproteobacteria)	Nitratiruptor	Nitratiruptor sp. SB155-2
OTU2141	Bacteria	Proteobacteria	Epsilonproteobacteria	unclassified (derived from Epsilonproteobacteria)	unclassified (derived from Epsilonproteobacteria)	Nitratiruptor	Nitratiruptor tergarcus
OTU2142	Bacteria	Proteobacteria	Epsilonproteobacteria	unclassified (derived from Epsilonproteobacteria)	unclassified (derived from Epsilonproteobacteria)	Thioreductor	Thioreductor micantisoli
OTU2143	Bacteria	Proteobacteria	Epsilonproteobacteria	unclassified (derived from Epsilonproteobacteria)	unclassified (derived from Epsilonproteobacteria)	unclassified (derived from Epsilonproteobacteria)	uncultured epsilon proteobacterium
OTU2144	Bacteria	Proteobacteria	Gammaproteobacteria	Acidithiobacillales	Acidithiobacillaceae	Acidithiobacillus	Acidithiobacillus caldus
OTU2145	Bacteria	Proteobacteria	Gammaproteobacteria	Acidithiobacillales	Acidithiobacillaceae	Acidithiobacillus	Acidithiobacillus ferrooxidans
OTU2146	Bacteria	Proteobacteria	Gammaproteobacteria	Acidithiobacillales	Acidithiobacillaceae	Acidithiobacillus	Acidithiobacillus thiooxidans
OTU2147	Bacteria	Proteobacteria	Gammaproteobacteria	Aeromonadales	Aeromonadaceae	Aeromonas	Aeromonas allosaccharophila
OTU2148	Bacteria	Proteobacteria	Gammaproteobacteria	Aeromonadales	Aeromonadaceae	Aeromonas	Aeromonas eucrenophila
OTU2149	Bacteria	Proteobacteria	Gammaproteobacteria	Aeromonadales	Aeromonadaceae	Aeromonas	Aeromonas hydrophila
OTU2150	Bacteria	Proteobacteria	Gammaproteobacteria	Aeromonadales	Aeromonadaceae	Aeromonas	Aeromonas popoffii
OTU2151	Bacteria	Proteobacteria	Gammaproteobacteria	Aeromonadales	Aeromonadaceae	Aeromonas	Aeromonas salmonicida
OTU2152	Bacteria	Proteobacteria	Gammaproteobacteria	Aeromonadales	Aeromonadaceae	Aeromonas	Aeromonas schubertii
OTU2153	Bacteria	Proteobacteria	Gammaproteobacteria	Aeromonadales	Aeromonadaceae	Aeromonas	Aeromonas sharmana
OTU2154	Bacteria	Proteobacteria	Gammaproteobacteria	Aeromonadales	Aeromonadaceae	Aeromonas	Aeromonas sobria
OTU2155	Bacteria	Proteobacteria	Gammaproteobacteria	Aeromonadales	Aeromonadaceae	Aeromonas	Aeromonas sp. AC9804
OTU2156	Bacteria	Proteobacteria	Gammaproteobacteria	Aeromonadales	Aeromonadaceae	Aeromonas	Aeromonas sp. GV20
OTU2157	Bacteria	Proteobacteria	Gammaproteobacteria	Aeromonadales	Aeromonadaceae	Aeromonas	Aeromonas veronii
OTU2159	Bacteria	Proteobacteria	Gammaproteobacteria	Aeromonadales	Aeromonadaceae	Oceanimonas	Oceanimonas denitrificans
OTU2160	Bacteria	Proteobacteria	Gammaproteobacteria	Aeromonadales	Aeromonadaceae	Tolumonas	Tolumonas auensis
OTU2161	Bacteria	Proteobacteria	Gammaproteobacteria	Aeromonadales	Succinivibrionaceae	Anaerobiospirillum	Anaerobiospirillum succiniciproducens
OTU2162	Bacteria	Proteobacteria	Gammaproteobacteria	Aeromonadales	Succinivibrionaceae	Ruminobacter	Ruminobacter amylophilus
OTU2163	Bacteria	Proteobacteria	Gammaproteobacteria	Aeromonadales	Succinivibrionaceae	Succinimonas	Succinimonas amylolytica
OTU2164	Bacteria	Proteobacteria	Gammaproteobacteria	Alteromonadales	Alteromonadaceae	Alishewanella	Alishewanella fetalis
OTU2165	Bacteria	Proteobacteria	Gammaproteobacteria	Alteromonadales	Alteromonadaceae	Marinobacter	Marinobacter flavimaris
OTU2166	Bacteria	Proteobacteria	Gammaproteobacteria	Alteromonadales	Alteromonadaceae	Marinobacter	Marinobacter hydrocarbonoclasticus
OTU2167	Bacteria	Proteobacteria	Gammaproteobacteria	Alteromonadales	Alteromonadaceae	Marinobacterium	Marinobacterium sp. KW44
OTU2168	Bacteria	Proteobacteria	Gammaproteobacteria	Alteromonadales	Alteromonadaceae	Marinobacterium	Marinobacterium stanieri
OTU2169	Bacteria	Proteobacteria	Gammaproteobacteria	Alteromonadales	Alteromonadaceae	Microbulbifer	Microbulbifer epialgicus
OTU2170	Bacteria	Proteobacteria	Gammaproteobacteria	Alteromonadales	Alteromonadaceae	Saccharophagus	Saccharophagus degradans
OTU2171	Bacteria	Proteobacteria	Gammaproteobacteria	Alteromonadales	Colwelliaceae	Colwellia	Colwellia psychrerythraea
OTU2172	Bacteria	Proteobacteria	Gammaproteobacteria	Alteromonadales	Idiomarinaceae	Idiomarina	Idiomarina baltica
OTU2174	Bacteria	Proteobacteria	Gammaproteobacteria	Alteromonadales	Psychromonadaceae	Psychromonas	Psychromonas arctica
OTU2175	Bacteria	Proteobacteria	Gammaproteobacteria	Alteromonadales	Psychromonadaceae	Psychromonas	Psychromonas ingrahamii
OTU2176	Bacteria	Proteobacteria	Gammaproteobacteria	Alteromonadales	Shewanellaceae	Shewanella	Shewanella algae
OTU2177	Bacteria	Proteobacteria	Gammaproteobacteria	Alteromonadales	Shewanellaceae	Shewanella	Shewanella amazonensis
OTU2178	Bacteria	Proteobacteria	Gammaproteobacteria	Alteromonadales	Shewanellaceae	Shewanella	Shewanella frigidimarina
OTU2179	Bacteria	Proteobacteria	Gammaproteobacteria	Alteromonadales	Shewanellaceae	Shewanella	Shewanella glacialipiscicola
OTU2180	Bacteria	Proteobacteria	Gammaproteobacteria	Alteromonadales	Shewanellaceae	Shewanella	Shewanella hanedai
OTU2181	Bacteria	Proteobacteria	Gammaproteobacteria	Alteromonadales	Shewanellaceae	Shewanella	Shewanella livingstonensis
OTU2182	Bacteria	Proteobacteria	Gammaproteobacteria	Alteromonadales	Shewanellaceae	Shewanella	Shewanella oneidensis
OTU2183	Bacteria	Proteobacteria	Gammaproteobacteria	Alteromonadales	Shewanellaceae	Shewanella	Shewanella profunda
OTU2184	Bacteria	Proteobacteria	Gammaproteobacteria	Alteromonadales	Shewanellaceae	Shewanella	Shewanella putrefaciens
OTU2185	Bacteria	Proteobacteria	Gammaproteobacteria	Alteromonadales	Shewanellaceae	Shewanella	Shewanella sp.
OTU2186	Bacteria	Proteobacteria	Gammaproteobacteria	Alteromonadales	Shewanellaceae	Shewanella	Shewanella sp. 33H2
OTU2187	Bacteria	Proteobacteria	Gammaproteobacteria	Alteromonadales	Shewanellaceae	Shewanella	Shewanella sp. Ac10
OTU2188	Bacteria	Proteobacteria	Gammaproteobacteria	Alteromonadales	Shewanellaceae	Shewanella	Shewanella sp. B0P1-5
OTU2189	Bacteria	Proteobacteria	Gammaproteobacteria	Alteromonadales	Shewanellaceae	Shewanella	Shewanella sp. BSw20248
OTU2190	Bacteria	Proteobacteria	Gammaproteobacteria	Alteromonadales	Shewanellaceae	Shewanella	Shewanella sp. MB4
OTU2191	Bacteria	Proteobacteria	Gammaproteobacteria	Alteromonadales	Shewanellaceae	Shewanella	Shewanella sp. MR-4
OTU2192	Bacteria	Proteobacteria	Gammaproteobacteria	Alteromonadales	unclassified (derived from Alteromonadales)	Candidatus Endobugula	Candidatus Endobugula glebosa
OTU2193	Bacteria	Proteobacteria	Gammaproteobacteria	Alteromonadales	unclassified (derived from Alteromonadales)	Teredinibacter	Teredinibacter turnerae
OTU2194	Bacteria	Proteobacteria	Gammaproteobacteria	Cardiobacteriales	Cardiobacteriaceae	Dichelobacter	Dichelobacter nodosus
OTU2195	Bacteria	Proteobacteria	Gammaproteobacteria	Chromatiales	Chromatiaceae	Allochromatium	Allochromatium vinosum
OTU2196	Bacteria	Proteobacteria	Gammaproteobacteria	Chromatiales	Chromatiaceae	Halochromatium	Halochromatium glycolicum
OTU2197	Bacteria	Proteobacteria	Gammaproteobacteria	Chromatiales	Chromatiaceae	Halochromatium	Halochromatium salexigens
OTU2198	Bacteria	Proteobacteria	Gammaproteobacteria	Chromatiales	Chromatiaceae	Halochromatium	Halochromatium sp. MTK2IM039
OTU2199	Bacteria	Proteobacteria	Gammaproteobacteria	Chromatiales	Chromatiaceae	Marichromatium	Marichromatium sp. JA349
OTU2200	Bacteria	Proteobacteria	Gammaproteobacteria	Chromatiales	Chromatiaceae	Marichromatium	Marichromatium sp. SW26
OTU2201	Bacteria	Proteobacteria	Gammaproteobacteria	Chromatiales	Chromatiaceae	Nitrosococcus	Nitrosococcus halophilus
OTU2202	Bacteria	Proteobacteria	Gammaproteobacteria	Chromatiales	Chromatiaceae	Nitrosococcus	Nitrosococcus oceani
OTU2203	Bacteria	Proteobacteria	Gammaproteobacteria	Chromatiales	Chromatiaceae	Rheinheimera	Rheinheimera sp. Chandigarh
OTU2204	Bacteria	Proteobacteria	Gammaproteobacteria	Chromatiales	Chromatiaceae	Thiobaca	Thiobaca trueperi
OTU2205	Bacteria	Proteobacteria	Gammaproteobacteria	Chromatiales	Chromatiaceae	Thiocapsa	Thiocapsa sp. MTPP2IF162
OTU2206	Bacteria	Proteobacteria	Gammaproteobacteria	Chromatiales	Chromatiaceae	Thiococcus	Thiococcus pfennigii
OTU2207	Bacteria	Proteobacteria	Gammaproteobacteria	Chromatiales	Chromatiaceae	Thiocystis	Thiocystis violacea
OTU2208	Bacteria	Proteobacteria	Gammaproteobacteria	Chromatiales	Chromatiaceae	Thiodictyon	Thiodictyon bacillosum
OTU2209	Bacteria	Proteobacteria	Gammaproteobacteria	Chromatiales	Chromatiaceae	Thiohalocapsa	Thiohalocapsa marina
OTU2210	Bacteria	Proteobacteria	Gammaproteobacteria	Chromatiales	Chromatiaceae	Thiorhodovibrio	Thiorhodovibrio winogradskyi
OTU2211	Bacteria	Proteobacteria	Gammaproteobacteria	Chromatiales	Ectothiorhodospiraceae	Alkalispirillum	Alkalispirillum sp. ACO1
OTU2212	Bacteria	Proteobacteria	Gammaproteobacteria	Chromatiales	Ectothiorhodospiraceae	Alkalispirillum	Alkalispirillum sp. ACO4
OTU2213	Bacteria	Proteobacteria	Gammaproteobacteria	Chromatiales	Ectothiorhodospiraceae	Alkalispirillum	Alkalispirillum sp. Z 7008
OTU2214	Bacteria	Proteobacteria	Gammaproteobacteria	Chromatiales	Ectothiorhodospiraceae	Ectothiorhodospira	Ectothiorhodospira imhoffii
OTU2215	Bacteria	Proteobacteria	Gammaproteobacteria	Chromatiales	Ectothiorhodospiraceae	Ectothiorhodospira	Ectothiorhodospira sp. ES3
OTU2216	Bacteria	Proteobacteria	Gammaproteobacteria	Chromatiales	Ectothiorhodospiraceae	Ectothiorhodospira	Ectothiorhodospira variabilis
OTU2217	Bacteria	Proteobacteria	Gammaproteobacteria	Chromatiales	Ectothiorhodospiraceae	Nitrococcus	Nitrococcus mobilis
OTU2218	Bacteria	Proteobacteria	Gammaproteobacteria	Chromatiales	Ectothiorhodospiraceae	Thioalkalivibrio	Thioalkalivibrio sp. HL-EbGR7
OTU2219	Bacteria	Proteobacteria	Gammaproteobacteria	Chromatiales	Ectothiorhodospiraceae	Thioalkalivibrio	Thioalkalivibrio sp. K90mix
OTU2221	Bacteria	Proteobacteria	Gammaproteobacteria	Chromatiales	Ectothiorhodospiraceae	Thiohalospira	Thiohalospira halophila
OTU2223	Bacteria	Proteobacteria	Gammaproteobacteria	Chromatiales	Halothiobacillaceae	Halothiobacillus	Halothiobacillus hydrothermalis
OTU2224	Bacteria	Proteobacteria	Gammaproteobacteria	Chromatiales	Halothiobacillaceae	Halothiobacillus	Halothiobacillus kellyi
OTU2225	Bacteria	Proteobacteria	Gammaproteobacteria	Chromatiales	Halothiobacillaceae	Halothiobacillus	Halothiobacillus neapolitanus
OTU2227	Bacteria	Proteobacteria	Gammaproteobacteria	Chromatiales	Halothiobacillaceae	Halothiobacillus	Halothiobacillus sp. HL20
OTU2228	Bacteria	Proteobacteria	Gammaproteobacteria	Chromatiales	Halothiobacillaceae	Halothiobacillus	Halothiobacillus sp. HL27
OTU2229	Bacteria	Proteobacteria	Gammaproteobacteria	Chromatiales	Halothiobacillaceae	Thioalkalibacter	Thioalkalibacter halophilus
OTU2230	Bacteria	Proteobacteria	Gammaproteobacteria	Enterobacteriales	Enterobacteriaceae	Arsenophonus	Arsenophonus nasoniae
OTU2231	Bacteria	Proteobacteria	Gammaproteobacteria	Enterobacteriales	Enterobacteriaceae	Arsenophonus	Arsenophonus triatominarum
OTU2232	Bacteria	Proteobacteria	Gammaproteobacteria	Enterobacteriales	Enterobacteriaceae	Brenneria	Brenneria alni
OTU2233	Bacteria	Proteobacteria	Gammaproteobacteria	Enterobacteriales	Enterobacteriaceae	Brenneria	Brenneria nigrifluens
OTU2234	Bacteria	Proteobacteria	Gammaproteobacteria	Enterobacteriales	Enterobacteriaceae	Buchnera	Buchnera aphidicola
OTU2235	Bacteria	Proteobacteria	Gammaproteobacteria	Enterobacteriales	Enterobacteriaceae	Buttiauxella	Buttiauxella agrestis
OTU2236	Bacteria	Proteobacteria	Gammaproteobacteria	Enterobacteriales	Enterobacteriaceae	Candidatus Curculioniphilus	Candidatus Curculioniphilus endosymbiont of Curculio camelliae
OTU2237	Bacteria	Proteobacteria	Gammaproteobacteria	Enterobacteriales	Enterobacteriaceae	Candidatus Curculioniphilus	Candidatus Curculioniphilus endosymbiont of Curculio dentipes
OTU2238	Bacteria	Proteobacteria	Gammaproteobacteria	Enterobacteriales	Enterobacteriaceae	Candidatus Phlomobacter	Candidatus Phlomobacter fragariae
OTU2239	Bacteria	Proteobacteria	Gammaproteobacteria	Enterobacteriales	Enterobacteriaceae	Candidatus Regiella	Candidatus Regiella insecticola
OTU2240	Bacteria	Proteobacteria	Gammaproteobacteria	Enterobacteriales	Enterobacteriaceae	Candidatus Riesia	Candidatus Riesia pediculicola
OTU2241	Bacteria	Proteobacteria	Gammaproteobacteria	Enterobacteriales	Enterobacteriaceae	Citrobacter	Citrobacter freundii
OTU2242	Bacteria	Proteobacteria	Gammaproteobacteria	Enterobacteriales	Enterobacteriaceae	Citrobacter	Citrobacter rodentium
[truncated: 408 more rows]

## Sheet: Phylum
Differential Abundance by Phylum
Key: log2FC = log2 fold change, lfcSE = log2 fold change standard error, Pvalue = unadjusted p, FDR = Adjusted p for a false discovery rate of 5%
Phylum	log2FC	lfcSE	Pvalues	FDR	Asterics for Figure
Acidobacteria	-3.2431	1.0026	0.0012173	0.0020695	***
Chlamydiae	-3.075	0.59345	2.2011e-07	9.3548e-07	****
Nitrospirae	-2.4277	0.63587	0.00013458	0.00037254	****
Euryarchaeota	-1.9604	0.76264	0.010155	0.014386	*
Firmicutes	-1.3192	0.43575	0.0024657	0.0038107	***
Proteobacteria	-1.3121	0.40205	0.0011002	0.0020695	***
Chloroflexi	-0.92488	0.65706	0.15925	0.20824
Bacteroidetes	-0.47136	0.44478	0.28925	0.32781
Actinobacteria	-0.41583	0.46997	0.37626	0.39978
unclassified_(derived_from_Bacteria)	-0.40452	0.34377	0.23931	0.29059
Thaumarchaeota	0.14966	0.85893	0.86168	0.86168
Planctomycetes	1.9278	0.4503	1.8594e-05	6.3219e-05	****
Fusobacteria	1.9758	0.52194	0.0001534	0.00037254	****
Spirochaetes	2.0233	0.56526	0.00034443	0.00073192	****
Gemmatimonadetes	3.3424	0.54038	6.1969e-10	5.2674e-09	****
Verrucomicrobia	3.5356	0.49861	1.3316e-12	2.2638e-11	****
Cyanobacteria	4.3146	0.75273	9.9288e-09	5.6263e-08	****

## Sheet: Order
Differential abundance by taxonomic order
Key: log2FC = log2 fold change, lfcSE = log2 fold change standard error, Pvalue = unadjusted p, FDR = Adjusted p for a false discovery rate of 5%
Differential Abundance by Order
Taxonomic order	log2FC	lfcSE	Pvalues	FDR	FDR < 0.05
Aeromonadales	-6.6489	1.1833	1.92e-08	1.29e-07	TRUE
Chroococcales	-5.443	0.77435	2.08e-12	2.44e-11	TRUE
Chromatiales	-4.653	1.4504	0.00134	0.0033064	TRUE
Xanthomonadales	-4.5238	1.1448	7.76e-05	0.00026056	TRUE
Rhodospirillales	-4.5184	1.0336	1.23e-05	5.79e-05	TRUE
unclassified_(derived_from_Bacteroidetes)	-4.5038	0.64037	2.02e-12	2.44e-11	TRUE
Sphingomonadales	-4.1801	0.98455	2.18e-05	9.31e-05	TRUE
Rhizobiales	-3.6793	1.0695	0.000582	0.0016077	TRUE
Verrucomicrobiales	-3.2539	0.5967	4.95e-08	2.91e-07	TRUE
unclassified_(derived_from_Firmicutes)	-2.9447	1.5645	0.0598	0.082674	FALSE
Gemmatimonadales	-2.853	0.64451	9.57e-06	5e-05	TRUE
unclassified_(derived_from_Spartobacteria)	-2.8469	0.81775	0.000499	0.0014652	TRUE
Oscillatoriales	-2.7954	0.82125	0.000664	0.0017347	TRUE
Myxococcales	-2.2926	1.1798	0.052	0.078403	FALSE
unclassified_(derived_from_Deltaproteobacteria)	-2.2555	1.0867	0.037942	0.061492	FALSE
Bdellovibrionales	-2.0295	1.1204	0.070081	0.094108	FALSE
Spirochaetales	-1.7461	0.90384	0.053381	0.078403	FALSE
unclassified_(derived_from_?-Proteobacteria)	-1.436	0.63389	0.023491	0.039432	TRUE
unclassified_(derived_from_Bacteria)	-1.3533	0.51875	0.0090852	0.01708	TRUE
Flavobacteriales	-1.1479	0.60104	0.056148	0.079969	FALSE
Planctomycetales	-0.82337	0.49552	0.096585	0.11946	FALSE
unclassified_(derived_from_Verrucomicrobia)	-0.38793	0.98121	0.69258	0.7398	FALSE
Rhodocyclales	-0.31342	0.85221	0.71305	0.74474	FALSE
Rhodobacterales	-0.30373	0.72584	0.67561	0.73846	FALSE
unclassified_(derived_from_Opitutae)	-0.23128	0.53684	0.66661	0.73846	FALSE
Cytophagales	-0.19489	0.67782	0.77371	0.79053	FALSE
Burkholderiales	-0.0025145	0.66958	0.997	0.997	FALSE
Actinomycetales	0.31865	0.60264	0.59697	0.68434	FALSE
Bacteroidales	0.52612	0.63423	0.4068	0.47799	FALSE
Sphingobacteriales	1.1144	0.63664	0.080049	0.10451	FALSE
Clostridiales	1.437	0.55991	0.010276	0.018577	TRUE
Pseudomonadales	1.4396	0.89919	0.10937	0.13181	FALSE
Methanobacteriales	2.0782	1.1992	0.083104	0.10556	FALSE
Rickettsiales	2.1356	1.0882	0.049712	0.077882	FALSE
Methylococcales	2.3329	0.66547	0.00045543	0.001427	TRUE
Methylophilales	2.5184	0.85413	0.0031929	0.0065246	TRUE
Acidithiobacillales	2.7428	1.1963	0.021869	0.038068	TRUE
Selenomonadales	2.8225	0.67452	2.86e-05	0.00011196	TRUE
Legionellales	2.9977	0.97806	0.0021772	0.0048728	TRUE
Alteromonadales	3.5365	1.3079	0.00685	0.013415	TRUE
Fusobacteriales	3.9749	1.2755	0.0018303	0.0043011	TRUE
Methanosarcinales	3.9802	1.3066	0.0023173	0.0049505	TRUE
unclassified_(derived_from_Epsilonproteobacteria)	4.5273	0.8008	1.57e-08	1.23e-07	TRUE
Lactobacillales	5.0615	0.67426	6.06e-14	1.43e-12	TRUE
Nautiliales	5.2026	1.296	5.96e-05	0.00021558	TRUE
Bacillales	5.8368	0.74908	6.6e-15	3.1e-13	TRUE
Caulobacterales	6.9962	1.0559	3.45e-11	3.25e-10	TRUE

## Sheet: Genus
Differential Abundance by Genera
Key: Mean s = mean counte summer, Mean W = Mean counts winter, Mean exp = mean expression, log2FC = log2 fold change, lfcSE = log2 fold change standard error, Pvalue = unadjusted p, FDR = Adjusted p for a false discovery rate of 5%
Genus	Mean S	Mean W	Mean exp	Max	log2FC	logCPM	Pvalues	FDR	Figure 8 ID
unclassified_(derived_from_Flavobacteriaceae)	102.625	0.6	51.6125	102.625	-5.8009	11.137	3.11e-18	7.15e-16
Arthrobacter	0.5	112	56.25	112	6.2135	11.68	2.61e-17	3e-15
Synechococcus	136.5	0.4	68.45	136.5	-6.3437	11.49	1e-16	7.68e-15
Candidatus_Amoebophilus	212.375	2.1	107.237	212.375	-6.0014	12.252	2.87e-16	1.65e-14
Psychrobacter	0	32	16	32	4.9589	10.006	2.14e-14	9.85e-13
Chryseobacterium	43.75	0.8	22.275	43.75	-4.4784	10.102	2.88e-14	1.1e-12
Pseudanabaena	42.75	0.9	21.825	42.75	-4.3212	10.025	1.72e-13	5.64e-12
Phormidium	61.25	0.7	30.975	61.25	-4.9569	10.45	2.97e-13	8.55e-12
unclassified_(derived_from_Sphingobacteriaceae)	6.75	467.4	237.075	467.4	5.9955	13.727	4.8e-13	1.23e-11	C
unclassified_(derived_from_Verrucomicrobia_subdivision_3)	5.125	1.1	3.1125	5.125	-4.3827	11.415	1.29e-12	2.97e-11
Carnobacterium	0.5	27.5	14	27.5	4.2234	9.8167	3.56e-12	6.82e-11
Prolixibacter	27.125	840.9	434.012	840.9	4.9241	14.561	3.35e-12	6.82e-11	B
Saprospira	177.75	0.3	89.025	177.75	-6.808	11.841	4.3e-12	7.6e-11
Hydrogenophaga	97.5	0.3	48.9	97.5	-6.0034	11.082	7.48e-12	1.22e-10
Sandarakinorhabdus	33.875	0	16.9375	33.875	-4.8375	9.7092	7.95e-12	1.22e-10
Acinetobacter	104.625	0.1	52.3625	104.625	-6.5281	11.371	1.56e-11	2.24e-10
Rubritalea	688.5	4.2	346.35	688.5	-6.8124	13.712	3.61e-11	4.88e-10	G
Planococcus	0.25	23.8	12.025	23.8	4.2119	9.6437	6.72e-11	8.59e-10
Leptolyngbya	14.75	0	7.375	14.75	-3.8149	8.8878	7.31e-11	8.85e-10
Gemmatimonas	60	3	31.5	60	-3.7986	10.515	2.72e-10	3.13e-09
Prosthecobacter	85	5	45	85	-3.5636	10.871	1.01e-09	1.11e-08
Sporosarcina	0.375	29.4	14.8875	29.4	4.4203	9.914	1.39e-09	1.45e-08
Aeromonas	58.75	0.1	29.425	58.75	-5.4788	10.377	2.16e-09	2.16e-08
unclassified_(derived_from_Flavobacteriales)	37.625	1.3	19.4625	37.625	-4.0234	10.025	2.9e-09	2.78e-08
Micromonospora	0.625	17.6	9.1125	17.6	3.5409	9.3728	4.17e-09	3.84e-08
Chthoniobacter	336.625	7.7	172.162	336.625	-5.0688	12.753	1.38e-08	1.22e-07	I
Azospirillum	15.75	0.1	7.925	15.75	-3.8142	8.9831	2.91e-08	2.48e-07
Aphanothece	12.625	0	6.3125	12.625	-3.5097	8.6672	3.77e-08	3.1e-07
Methylobacter	2	133	67.5	133	5.4962	11.853	7e-08	5.55e-07
Mycobacterium	90.125	8	49.0625	90.125	-3.3099	11.207	9.59e-08	7.35e-07
Planomicrobium	0.5	23	11.75	23	3.9063	9.5919	2.09e-07	1.55e-06
Aquimonas	14	0	7	14	-3.7627	8.8461	2.22e-07	1.59e-06
Subtercola	0.625	19.1	9.8625	19.1	3.6645	9.4335	6.7e-07	4.67e-06
unclassified_(derived_from_Rhodobacteraceae)	65.875	1.1	33.4875	65.875	-4.6145	10.417	7.61e-07	5.15e-06
Weeksella	25.125	0.3	12.7125	25.125	-4.2644	9.5037	1.98e-06	1.2628e-05
Enterococcus	0.25	16.8	8.525	16.8	3.8196	9.2817	2.3e-06	1.4319e-05
Rubrivivax	26.5	0.1	13.3	26.5	-4.2236	9.3197	3.98e-06	2.4092e-05
Saccharomonospora	1.75	94.4	48.075	94.4	5.148	11.624	4.61e-06	2.7199e-05
Rhodovulum	9.625	0	4.8125	9.625	-3.3419	8.5467	4.92e-06	2.8316e-05
Hyphomicrobium	12	0.3	6.15	12	-3.0225	8.593	5.15e-06	2.887e-05
Agromyces	0.625	7.5	4.0625	7.5	2.4	8.5243	5.55e-06	3.038e-05
Aeromicrobium	0.125	6.4	3.2625	6.4	2.7366	8.3707	7.17e-06	3.8326e-05
Conexibacter	0.875	8	4.4375	8	2.31	8.5692	8.42e-06	4.3042e-05
unclassified_(derived_from_Bacteroidetes)	10.125	58.4	34.2625	58.4	2.5886	10.923	8.34e-06	4.3042e-05
Marinoscillum	49.75	2.7	26.225	49.75	-4.0146	10.601	1.0721e-05	5.2697e-05
Rheinheimera	10.25	0	5.125	10.25	-3.362	8.5617	1.0769e-05	5.2697e-05
Streptosporangium	1.5	13.3	7.4	13.3	2.6465	9.1084	1.1737e-05	5.624e-05
Serinicoccus	3.75	121.6	62.675	121.6	4.7647	11.932	1.3398e-05	6.2888e-05
Planctomyces	16.5	1.8	9.15	16.5	-2.4186	9.0464	1.377e-05	6.3342e-05
Glaciibacter	13.75	119.1	66.425	119.1	3.1641	11.913	1.6438e-05	7.4131e-05
Caulobacter	1	14.1	7.55	14.1	2.8724	9.1465	1.7573e-05	7.6261e-05
Spirulina	8.5	0.3	4.4	8.5	-2.5837	8.3208	1.7502e-05	7.6261e-05
Tepidimicrobium	7.875	0.3	4.0875	7.875	-2.6179	8.3417	2.06e-05	8.7741e-05
Dyadobacter	0.875	7.8	4.3375	7.8	2.2589	8.5597	2.1766e-05	9.1021e-05
Rhodopirellula	42.75	4.8	23.775	42.75	-2.756	10.17	3.0507e-05	0.0001253
Leptospira	8.75	0.8	4.775	8.75	-2.2472	8.4354	3.1999e-05	0.00012912
Elizabethkingia	6.625	0.3	3.4625	6.625	-2.2598	8.1243	3.3712e-05	0.00013369
Neochlamydia	0.25	4.4	2.325	4.4	2.1054	8.089	4.0307e-05	0.00015713
Cystobacter	5.125	0.1	2.6125	5.125	-2.318	8.0242	4.6977e-05	0.00017713
Methylococcus	7.375	0.3	3.8375	7.375	-2.521	8.2855	4.6775e-05	0.00017713
Ruminococcus	21.375	2.4	11.8875	21.375	-2.4225	9.241	5.226e-05	0.00019387
Alkaliphilus	2.75	47.6	25.175	47.6	3.7084	10.456	5.3379e-05	0.00019488
Sphingomonas	15.5	0.5	8	15.5	-3.0823	8.7959	5.8194e-05	0.00020631
unclassified_(derived_from_Epsilonproteobacteria)	3.375	36.7	20.0375	36.7	3.0813	10.209	5.8305e-05	0.00020631
Spirobacillus	5.625	0.4	3.0125	5.625	-2.06	8.1019	9.7141e-05	0.00033852
Sphaerotilus	18.5	1.8	10.15	18.5	-2.5569	9.1094	0.00011768	0.00040397
Selenomonas	1.375	36.3	18.8375	36.3	3.7438	10.085	0.00013541	0.000458
Bdellovibrio	12	1.4	6.7	12	-2.1933	8.716	0.00013983	0.0004661
Azorhizobium	5.375	0.1	2.7375	5.375	-2.2481	7.98	0.00017801	0.00058489
Planomonospora	0	3.6	1.8	3.6	2.1885	7.9542	0.00019142	0.00061149
Rhizobium	4.875	0.1	2.4875	4.875	-2.3832	8.0628	0.00018996	0.00061149
Vogesella	4.25	0	2.125	4.25	-2.0659	7.8053	0.00024478	0.00076081
Porphyromonas	69.125	12.2	40.6625	69.125	-2.5175	11.048	0.00028827	0.00088403
Terrimonas	417.25	98.8	258.025	417.25	-2.0094	13.547	0.0003316	0.0010035	H
Crenothrix	24.625	3.2	13.9125	24.625	-2.4268	9.4721	0.0003978	0.0011882
Mobiluncus	140.375	9.1	74.7375	140.375	-3.8221	11.782	0.0004913	0.0014487
unclassified_(derived_from_Comamonadaceae)	118	7.6	62.8	118	-3.4158	11.269	0.00057813	0.0016832
Opitutus	41.125	11.5	26.3125	41.125	-1.6526	10.379	0.00059403	0.0017078
unclassified_(derived_from_Firmicutes)	6.25	0.4	3.325	6.25	-2.0956	8.1162	0.00071588	0.0020327
Clostridium	56.625	337.5	197.062	337.5	2.5853	13.271	0.00080026	0.0022446	E
Caminibacter	1.625	17.9	9.7625	17.9	3.1572	9.4337	0.00098275	0.0027173
Methylophilus	4.75	59.1	31.925	59.1	3.5305	10.841	0.0009924	0.0027173
Rickettsiella	1.125	13.2	7.1625	13.2	2.7002	9.0125	0.0010263	0.0027771
Gemmata	15.125	3.2	9.1625	15.125	-1.7715	9.0697	0.0012465	0.0033338
Delftia	11.75	376.1	193.925	376.1	4.5157	13.148	0.001372	0.0036271	D
Paracoccus	18.625	3.2	10.9125	18.625	-2.3	9.4281	0.0014157	0.0037002
Fusibacter	0.25	5	2.625	5	2.1778	8.1232	0.0014331	0.0037035
Listonella	3	0	1.5	3	-1.8237	7.7284	0.0017314	0.0044246
Pirellula	21.25	6.1	13.675	21.25	-1.537	9.5403	0.0017813	0.0045023
Candidatus_Protochlamydia	3.25	11.4	7.325	11.4	1.6144	9.023	0.0019762	0.0049404
Renibacterium	0.125	5	2.5625	5	2.3192	8.1451	0.0021489	0.0053144
Riemerella	155.375	26.6	90.9875	155.375	-2.6712	12.203	0.0022332	0.0054067
Rubrobacter	0.625	3.8	2.2125	3.8	1.6059	8.0229	0.0022276	0.0054067
Capnocytophaga	91	18.7	54.85	91	-2.4623	11.543	0.002439	0.0058434
Curtobacterium	0	4.2	2.1	4.2	2.3249	8.0334	0.0024956	0.0059174
Verminephrobacter	0	3.6	1.8	3.6	2.1456	7.9307	0.0026479	0.0062144
unclassified_(derived_from_Lachnospiraceae)	2.75	0.2	1.475	2.75	-1.4274	7.6663	0.0027529	0.0063957
Tetrasphaera	1.75	11.7	6.725	11.7	2.1641	8.8766	0.0030494	0.0069685
Proteus	2.5	0	1.25	2.5	-1.5538	7.591	0.0032049	0.0072268
Cellulomonas	0.125	2.9	1.5125	2.9	1.7788	7.8237	0.0033311	0.0074385
Herbaspirillum	10.875	1.4	6.1375	10.875	-2.6335	8.9446	0.0047686	0.010446
Bacteroides	5.75	20.4	13.075	20.4	1.8325	9.6625	0.0052914	0.011374
Verrucomicrobium	47.25	8.2	27.725	47.25	-2.2449	10.445	0.0052523	0.011374
Micrococcus	1.875	16.4	9.1375	16.4	2.8256	9.4029	0.0053758	0.011448
Clavibacter	1.25	4.6	2.925	4.6	1.4518	8.2169	0.0056754	0.011976
unclassified_(derived_from_Verrucomicrobia)	123	4.4	63.7	123	-1.3785	8.1337	0.0063892	0.013359
unclassified_(derived_from_Betaproteobacteria)	749	2617.2	1683.1	2617.2	1.958	16.52	0.0065733	0.01362	A
Megasphaera	0.5	2.9	1.7	2.9	1.4398	7.8576	0.0078375	0.016095
Chamaesiphon	3.75	0.5	2.125	3.75	-1.4323	7.8589	0.0081286	0.016545
Laribacter	3	0.2	1.6	3	-1.7265	7.8306	0.0082906	0.016727
Robinsoniella	0.625	3.1	1.8625	3.1	1.3895	7.9256	0.0090205	0.018041
Pelomonas	4.5	1.1	2.8	4.5	-1.2328	8.0829	0.010339	0.0205
Leifsonia	68.5	15.5	42	68.5	-2.3573	11.219	0.011085	0.021607
Nocardioides	1.5	6.2	3.85	6.2	1.5639	8.4141	0.011069	0.021607
Tropheryma	0.375	2.3	1.3375	2.3	1.2977	7.7377	0.011745	0.022701
Methanobacterium	1.625	4.6	3.1125	4.6	1.3139	8.2249	0.012172	0.023329
Seinonella	0.25	2.3	1.275	2.3	1.4222	7.719	0.012574	0.0239
unclassified_(derived_from_Proteobacteria)	30.125	10	20.0625	30.125	-1.4383	10.114	0.013189	0.024864
Beutenbergia	0.25	2.3	1.275	2.3	1.4409	7.7575	0.013657	0.025538
Cryobacterium	1223.88	435.3	829.587	1223.88	-1.6673	15.403	0.013788	0.025574	F
Asticcacaulis	2.75	0.2	1.475	2.75	-1.4425	7.695	0.014586	0.026838
Xanthobacter	3.5	0.5	2	3.5	-1.4344	7.8712	0.015555	0.028394
Dokdonia	2.375	0.2	1.2875	2.375	-1.2855	7.6271	0.016282	0.029257
unclassified_(derived_from_Oscillatoriales)	1.75	0	0.875	1.75	-1.2402	7.4885	0.01618	0.029257
Methylocaldum	2.5	0.1	1.3	2.5	-1.4323	7.6214	0.016606	0.029607
Ornithobacterium	2.5	0.2	1.35	2.5	-1.323	7.6329	0.018367	0.032495
Nitrosomonas	1.75	0	0.875	1.75	-1.2744	7.5276	0.018579	0.032619
Labrenzia	0	1.7	0.85	1.7	1.445	7.6049	0.020339	0.035439
unclassified_(derived_from_Actinobacteria_(class))	18.5	39.7	29.1	39.7	1.236	10.69	0.02127	0.036783
Lysinibacillus	1.5	10	5.75	10	2.095	8.7267	0.022189	0.038086
Parachlamydia	1.5	4.5	3	4.5	1.2012	8.2516	0.023773	0.040502
Faecalibacterium	0	1.6	0.8	1.6	1.3834	7.5654	0.024664	0.041711
Legionella	5.625	1.3	3.4625	5.625	-1.3219	8.1968	0.026552	0.044577
unclassified_(derived_from_Planctomycetaceae)	15.5	6.1	10.8	15.5	-1.1122	9.3246	0.028252	0.047087
Ilyobacter	1.625	0.1	0.8625	1.625	-1.0589	7.5184	0.029966	0.049584
Albidiferax	0.375	3	1.6875	3	1.4668	7.8547	0.03414	0.056087
Orientia	1.625	0	0.8125	1.625	-1.1744	7.4561	0.038059	0.062082
unclassified_(derived_from_Rickettsiaceae)	1.625	6.6	4.1125	6.6	1.6253	8.4867	0.040646	0.065835
Candidatus_Magnetobacterium	37	129.1	83.05	129.1	1.7341	12.178	0.045226	0.072741
unclassified_(derived_from_Rhodocyclaceae)	13	4	8.5	13	-1.2931	9.0085	0.045951	0.073394
Agrococcus	5.875	17.3	11.5875	17.3	1.6245	9.6118	0.04945	0.078437
Amycolatopsis	0.25	1.4	0.825	1.4	0.98867	7.5619	0.051353	0.080899
Shewanella	0.75	3.9	2.325	3.9	1.436	8.0181	0.052001	0.081361
Comamonas	5.5	1.9	3.7	5.5	-1.2051	8.3357	0.054887	0.084725
Thiobacillus	0	1.3	0.65	1.3	1.2175	7.5006	0.054555	0.084725
unclassified_(derived_from_Alphaproteobacteria)	183.875	393	288.438	393	1.1367	13.874	0.062566	0.095935
Eubacterium	51.5	21.4	36.45	51.5	-1.362	10.914	0.066906	0.10124
unclassified_(derived_from_Clostridiales)	2.5	6.3	4.4	6.3	1.1179	8.51	0.0669	0.10124
Burkholderia	8	3.4	5.7	8	-0.90251	8.6643	0.072375	0.1088
Exiguobacterium	5.25	1.7	3.475	5.25	-1.0702	8.2525	0.078039	0.11655
Methanosaeta	0.375	1.5	0.9375	1.5	0.91801	7.5862	0.090084	0.13367
Methylomicrobium	0.25	1.2	0.725	1.2	0.87037	7.519	0.092208	0.13595
Jannaschia	0.375	1.4	0.8875	1.4	0.86535	7.5791	0.093607	0.13626
Lachnospira	2.625	0.9	1.7625	2.625	-0.8037	7.8031	0.09313	0.13626
Thermoleophilum	0.375	1.6	0.9875	1.6	0.96265	7.6114	0.098691	0.14276
Trichococcus	1	2.6	1.8	2.6	0.93402	7.874	0.10093	0.14509
Nocardiopsis	7.25	16.7	11.975	16.7	1.0277	9.6307	0.12088	0.17269
Rathayibacter	4.75	1.7	3.225	4.75	-0.84229	8.1487	0.12618	0.17915
Atopobium	0.125	1	0.5625	1	0.87628	7.4485	0.13318	0.18453
Eggerthella	0	0.9	0.45	0.9	0.95774	7.4173	0.13318	0.18453
Maricaulis	0	1	0.5	1	1.0254	7.4212	0.13318	0.18453
Marinosulfonomonas	1.5	0.3	0.9	1.5	-0.76761	7.5178	0.13291	0.18453
Methylovulum	1	2.5	1.75	2.5	0.8456	7.8853	0.13742	0.18926
Methylosarcina	2	0.5	1.25	2	-0.80204	7.6094	0.14071	0.19264
Alcaligenes	2.125	6.6	4.3625	6.6	1.1932	8.5763	0.16444	0.22295
Spirosoma	0.75	2	1.375	2	0.83209	7.7554	0.16479	0.22295
Methylomonas	6.875	2.9	4.8875	6.875	-0.90248	8.5271	0.17032	0.22909
Candidatus_Rhodoluna	451.25	847.4	649.325	847.4	0.88597	15.062	0.172	0.23
Cytophaga	490.75	906.6	698.675	906.6	0.81593	15.192	0.17719	0.23287
Nitratiruptor	0	0.9	0.45	0.9	0.95645	7.4046	0.17589	0.23287
Terrabacter	463.75	969.9	716.825	969.9	0.90441	15.251	0.17628	0.23287
Streptomyces	41.5	25.8	33.65	41.5	-0.83394	10.897	0.18275	0.23882
Polynucleobacter	62.875	139.9	101.388	139.9	1.3291	12.385	0.18645	0.24229
Candidatus_Koribacter	2.375	0.8	1.5875	2.375	-0.76567	7.7615	0.18963	0.24502
Corynebacterium	11	21.3	16.15	21.3	0.78395	9.9949	0.19092	0.24532
Actinoplanes	2.375	4.5	3.4375	4.5	0.83482	8.3136	0.20178	0.2564
Rhodobacter	24.5	8.6	16.55	24.5	-1.1074	9.6886	0.20083	0.2564
Plesiomonas	2.5	1.1	1.8	2.5	-0.62125	7.8387	0.20351	0.25718
unclassified_(derived_from_Opitutaceae)	10.75	5.8	8.275	10.75	-0.62941	8.9961	0.21998	0.27648
Methylocystis	9.5	3.8	6.65	9.5	-0.82787	8.7017	0.24109	0.30136
unclassified_(derived_from_Verrucomicrobiaceae)	52.5	30.6	41.55	52.5	-0.61221	10.997	0.2626	0.32648
Candidatus_Aquiluna	233.25	122.8	178.025	233.25	-0.82619	13.095	0.26684	0.32996
Geodermatophilus	4.125	2.1	3.1125	4.125	-0.57272	8.1543	0.27101	0.33332
Akkermansia	6.125	2.6	4.3625	6.125	-0.7244	8.4001	0.28402	0.34747
Flavobacterium	387	255	321	387	-0.59993	13.971	0.30402	0.36997
Hymenobacter	348.75	609.7	479.225	609.7	0.79174	14.619	0.31324	0.37918
unclassified_(derived_from_Deltaproteobacteria)	41.5	25.8	33.65	41.5	-0.48175	10.686	0.32742	0.39428
Aromatoleum	1.125	0.3	0.7125	1.125	-0.54655	7.4598	0.33357	0.39959
Barnesiella	2.5	1.1	1.8	2.5	-0.5765	7.8141	0.33636	0.40084
Coxiella	1.875	1	1.4375	1.875	-0.43755	7.7452	0.37709	0.44707
Acidimicrobium	5.625	7.5	6.5625	7.5	0.51973	8.8361	0.38657	0.45596
Acidithiobacillus	1.75	3.5	2.625	3.5	0.65622	8.1453	0.4109	0.4784
Flexithrix	87.75	65.5	76.625	87.75	-0.62558	12.043	0.4139	0.4784
unclassified_(derived_from_Desulfobacteraceae)	1.5	0.6	1.05	1.5	-0.48888	7.5622	0.41392	0.4784
unclassified_(derived_from_Methylococcaceae)	0.875	1.3	1.0875	1.3	0.49221	7.6393	0.40783	0.4784
Candidatus_Nitrososphaera	0.375	0.9	0.6375	0.9	0.54311	7.4919	0.41688	0.47941
Nitrospira	2.75	1.4	2.075	2.75	-0.46477	7.8775	0.43299	0.49301
Tenacibaculum	401.75	300.5	351.125	401.75	-0.49792	14.176	0.43263	0.49301
Herpetosiphon	3.625	4.6	4.1125	4.6	0.39095	8.3925	0.51153	0.57672
Microbacterium	27.125	17.6	22.3625	27.125	-0.43968	10.229	0.53387	0.59897
Arcanobacterium	127.625	179.6	153.613	179.6	0.36613	12.994	0.56844	0.63298
Variovorax	6.25	8.5	7.375	8.5	0.42477	8.9481	0.56968	0.63298
Rothia	5	3.3	4.15	5	-0.32097	8.4064	0.58347	0.64519
Acidovorax	297.375	507.6	402.488	507.6	0.6333	14.344	0.59914	0.65934
Flexibacter	179.75	145.9	162.825	179.75	-0.44064	13.117	0.60592	0.66362
unclassified_(derived_from_Ruminococcaceae)	1.125	0.6	0.8625	1.125	-0.2696	7.5189	0.64955	0.70804
unclassified_(derived_from_Bacteria)	7988.12	6443.9	7216.01	7988.12	-0.21502	18.405	0.66599	0.72253
Chitinophaga	522.5	454.3	488.4	522.5	-0.28803	14.644	0.71304	0.76995
Alistipes	45	38.7	41.85	45	-0.20743	11.154	0.7375	0.79264
Sporomusa	1.5	1.7	1.6	1.7	0.23045	7.7954	0.74643	0.7985
Fusobacterium	5.125	4.4	4.7625	5.125	-0.19024	8.5328	0.76373	0.81323
Bosea	1	0.7	0.85	1	-0.12914	7.5401	0.79203	0.83562
Parabacteroides	5.5	5.5	5.5	5.5	0.15838	8.6367	0.79024	0.83562
Ralstonia	0.875	0.5	0.6875	0.875	-0.1827	7.4559	0.81957	0.86074
Sanguibacter	1.125	1.3	1.2125	1.3	0.23254	7.6598	0.82942	0.86712
Marinilabilia	3.375	2.5	2.9375	3.375	-0.13872	8.1269	0.89984	0.93648
unclassified_(derived_from_Rhizobiales)	1.625	1.5	1.5625	1.625	0.086657	7.7837	0.91939	0.95252
Brachybacterium	9.125	8.4	8.7625	9.125	0.041957	9.1185	0.97589	0.99317
Cyclobacterium	3	2.4	2.7	3	0.035558	8.0987	0.9758	0.99317
Flectobacillus	193.875	209.2	201.537	209.2	-0.013611	13.408	0.97013	0.99317
Frankia	6.75	5.9	6.325	6.75	0.02697	8.7838	0.97556	0.99317
Odoribacter	8.125	6.9	7.5125	8.125	-0.033154	8.9405	0.98646	0.99949
Leucobacter	1.625	1.4	1.5125	1.625	-0.01116	7.7642	1	1
Lyngbya	8.75	7.6	8.175	8.75	-0.003988	8.9231	1	1
Peptostreptococcus	1.125	1.1	1.1125	1.125	0.098971	7.6089	1	1
